# Supplementary material for: A clustering effectiveness measurement model based on merging similar clusters
Source: PeerJ Comput Sci. 2024 Feb 29;10:e1863. doi: 10.7717/peerj-cs.1863 (PMC10909172; doi:10.7717/peerj-cs.1863)
Supplement: Supplemental Information 1 [file peerj-cs-10-1863-s001.zip]

Archive with 20 entries (20 files):
- computer code/A_min_dens_set.m
- computer code/applyhatch.m
- computer code/Copy_of_init_center_maxdist_zdh.m
- computer code/create_randomdata.m
- computer code/find_second_min.m
- computer code/function_calc_CEI.m
- computer code/function_renew_center.m
- computer code/init_center_densi.bak
- computer code/init_center_densi.m
- computer code/init_center_densi_xzy.bak
- computer code/init_center_densi_xzy.m
- computer code/init_center_global.m
- computer code/init_center_global_densi.m
- computer code/init_center_maxdist.m
- computer code/init_center_maxdist_zdh.m
- computer code/init_center_random.m
- computer code/init_center_random2.m
- computer code/main.m
- computer code/makehatch.m
- computer code/unique_protocal.m
