# Supplementary material for: A clustering effectiveness measurement model based on merging similar clusters
Source: PeerJ Comput Sci. 2024 Feb 29;10:e1863. doi: 10.7717/peerj-cs.1863 (PMC10909172; doi:10.7717/peerj-cs.1863)
Supplement: Supplemental Information 1 [file peerj-cs-10-1863-s001.zip › computer code/A_min_dens_set.m]

% Step 1£º% ´ÓÑù±¾ÖÐÕÒ³öÒÔÑù±¾µãÖ®¼äµÄÆ½¾ù¾àÀëÎª°ë¾¶£¬ÇÒÃÜ¶ÈÐ¡ÓÚmin_densµÄµã¹¹³É×îÐ¡ÃÜ¶ÈµãµÄ¼¯ºÏmin_dens_set£¨mindensÓÉÓÃ»§Ö¸¶¨£©
clear all
clc
% Data=load('wine.txt');  %¿É¹©µ¼ÈëµÄÑù±¾Êý¾Ý£ºnoise.txt£¬ iris.txt£¬wine.txt
% Data=load('noise.txt');   
 data_name='iris';  
full_data_path=['data_source\',data_name,'.txt']; %Ñù±¾Â·¾¶
Data=load(full_data_path);  %ÔØÈëÑù±¾Êý¾Ý
% Data=load('..\data_source\iris.txt');   
[Data_Row,Data_Column]=size(Data);    %¼ÆËãÑù±¾Êý¾ÝÐÐ¡¢ ÁÐÖµ (mÐÐ x nÁÐ)
Data_densi=Data;
Dist_mxn=pdist2(Data,Data); 	%Çó¸÷Ñù±¾¼äµÄ¾àÀë¾ØÕó
avg_dist=sum(sum(Dist_mxn))/(nchoosek(Data_Row,2)*2) 	%Ñù±¾µãÖ®¼äµÄÆ½¾ù¾àÀë=¸÷Ñù±¾¼äµÄ¾àÀë×ÜºÍ¡Â´ÓËùÓÐÑù±¾ÖÐÒ»´ÎÑ¡ÆäÖÐ2¸öÑù±¾µÄËùÓÐÅÅÁÐ
densi=sum(Dist_mxn(:,:)<=avg_dist)' %ÔÚ¾àÀë¾ØÕóDistÖÐ£¬ÇóÃ¿¸öÑù±¾µÄÃÜ¶È£¨avg_distÎª°ë¾¶£©
% Data_densi(1:Data_Row,(Data_Column+1))=densi  %½«Ñù±¾µÄÃÜ¶È¸½¼ÓÔÚÑù±¾¸±±¾×îºóÒ»ÁÐ
min_densi=min(densi)
% min_dens_set=Data_densi((Data_densi(:,Data_Column+1)<=min_densi),:)%ÃÜ¶ÈÐ¡ÓÚxxÔòÊÓÎªÔëÒôµã
Index_noise1=find(densi(:,:)<=min_densi) 


%      Data_densi_sort=sortrows(Data_densi,-(DataColumn+1))
%      first_densi=Data_densi_sort(1,:)

% Step 2£º% Í¨¹ýÑù±¾µÄ¾àÀëºÍ¾ØÕó£¬ÕÒ³ö´óÓÚÑù±¾Æ½¾ù¾àÀëºÍµÄµã£¬¹¹³É¼¯ºÏmax_distsum_set
% Ã¿¸öÑù±¾µÄ¾àÀëºÍ¾ØÕóDist_sumÊÇÖ¸£ºÑù±¾µãÓë¼¯ºÏÖÐÆäËûÑù±¾µÄ¾àÀëÖ®ºÍ
Data_distsum=Data;
Dist_sum=sum(Dist_mxn,2);   %ÒÔ¾ØÕóDist_mxnµÄÃ¿Ò»ÐÐÎª¶ÔÏó£¬¶ÔÒ»ÐÐÄÚµÄÊý×ÖÇóºÍ¡£
% Data_distsum(1:Data_Row,(Data_Column+1))=Dist_sum;    %½«Ã¿¸öÑù±¾µÄ¾àÀëºÍ¸½¼ÓÔÚÑù±¾×îºóÒ»ÁÐ
Dist_sum_mean=sum(Dist_sum)/Data_Row;   %¾ØÕóDistµÄ¾ùÖµ£¬¼ÈÑù±¾Æ½¾ù¾àÀëºÍ
Index_noise2=find(Dist_sum(:,:)>Dist_sum_mean)  %´óÓÚÑù±¾Æ½¾ù¾àÀëºÍµÄÁÐ


    
 
