# Supplementary material for: A clustering effectiveness measurement model based on merging similar clusters
Source: PeerJ Comput Sci. 2024 Feb 29;10:e1863. doi: 10.7717/peerj-cs.1863 (PMC10909172; doi:10.7717/peerj-cs.1863)
Supplement: Supplemental Information 1 [file peerj-cs-10-1863-s001.zip › computer code/Copy_of_init_center_maxdist_zdh.m]

 % %%=====================ÒÔÏÂÎªzdh×î´ó¾àÀë·¨Ñ¡È¡Ñù±¾³õÊ¼ÖÐÐÄµã×î´ó¾àÀë·¨Ñ¡È¡Ñù±¾³õÊ¼ÖÐÐÄµã=============%% 
 function [Init_Center,max_max_Dist_mxn1,max_max_Dist_mxn2,y_k1,y_k2]=init_center_maxdist_zdh(Data,standard_cluster_num,data_name)

% ¸Ä½øºóµÄËã·¨¼ÆËãÑù±¾¼¯µÄ N ¸öÑù±¾µãÁ½Á½Ö®¼äµÄ¾àÀë£¬²¢½«¾àÀë×îÔ¶µÄ 2 ¸öÑù±¾µã×÷Îª³õÊ¼´ØÖÐÐÄ
% ÔÚÊ£ÓàµÄ(N-2)¸öÑù±¾µãÖÐ£¬Ñ¡È¡µ½Ç°Ãæ 2 ¸ö³õÊ¼´ØÖÐÐÄ¸÷×Ô¾àÀë³Ë»ýµÄ×î´óÖµµÄÄÇ¸öÑù±¾µã×÷ÎªµÚ 3 ¸ö³õÊ¼´ØÖÐÐÄ¡£
% Í¬ÑùµØ£¬ÔÚÊ£ÓàµÄ(N-3)¸öÑù±¾µãÖÐ£¬Ñ¡È¡µ½Ç°Ãæ 3 ¸ö³õÊ¼´ØÖÐÐÄ¸÷×Ô¾àÀë³Ë»ýµÄ×î´óÖµµÄÄÇ¸öÑù±¾µã×÷ÎªµÚ 4 ¸ö³õÊ¼´ØÖÐÐÄ¡£

% Dist=pdist2(Data,Data);    %ËùÓÐÑù±¾µ½CµÄ¾àÀë¾ØÕó
% [x_k1,y_k1]=max(Dist_C);      %¾àÀë×î´óÕßÎªK1×ø±ê
% y_k1;
% K1=Data(y_k1,:);%ÇóK1
% 
% Dist_K1=pdist2(Data,K1);         %ËùÓÐÑù±¾µ½K1µÄ¾àÀë¾ØÕó
% Dist_K1=Dist_K1.*Dist_C;      %ËùÓÐÑù±¾µ½K1µÄ¾àÀë¾ØÕó ³ËÒÔ ËùÓÐÑù±¾µ½CµÄ¾àÀë¾ØÕó
% [x_k2,y_k2]=max(Dist_K1);           %³Ë»ý×î´óÕßÎªK2×ø±ê
% y_k2;
% K2=Data(y_k2,:);%ÇóK2

Dist_mxn=pdist2(Data,Data);
[max_max_Dist_mxn1,y_k1]=max(max(Dist_mxn));
[max_max_Dist_mxn2,y_k2]=max(Dist_mxn(y_k1,:));
K1=Data(y_k1,:);%ÇóK1  
K2=Data(y_k2,:);%ÇóK2  

Dist_K1=pdist2(Data,K1); %ËùÓÐÑù±¾µ½K1µÄ¾àÀë¾ØÕó
Dist_K2=pdist2(Data,K2); %ËùÓÐÑù±¾µ½K2µÄ¾àÀë¾ØÕó

               
Dist_K1_K2=Dist_K1.*Dist_K2;    %ËùÓÐÑù±¾µ½K2,K1,CµÄ¾àÀë¾ØÕóÏà³Ë
[x_k3,y_k3]=max(Dist_K1_K2);              %³Ë»ý×î´óÕßÎªK3×ø±ê
y_k3;
K3=Data(y_k3,:);%ÇóK3    

Dist_K3=pdist2(Data,K3);                  %ËùÓÐÑù±¾µ½K2µÄ¾àÀë¾ØÕó
Dist_K1_K2_K3=Dist_K1.*Dist_K2.*Dist_K3;    %ËùÓÐÑù±¾µ½K2,K1,CµÄ¾àÀë¾ØÕóÏà³Ë
[x_k4,y_k4]=max(Dist_K1_K2_K3);              %³Ë»ý×î´óÕßÎªK4×ø±ê
y_k4;
K4=Data(y_k4,:);%ÇóK4    

Dist_K4=pdist2(Data,K4);                  %ËùÓÐÑù±¾µ½K2µÄ¾àÀë¾ØÕó
Dist_K1_K2_K3_K4=Dist_K1.*Dist_K2.*Dist_K3.*Dist_K4;    %ËùÓÐÑù±¾µ½K2,K1,CµÄ¾àÀë¾ØÕóÏà³Ë
[x_k5,y_k5]=max(Dist_K1_K2_K3_K4);              %³Ë»ý×î´óÕßÎªK4×ø±ê
y_k5;
K5=Data(y_k5,:);%ÇóK5 

Dist_K5=pdist2(Data,K5);                  %ËùÓÐÑù±¾µ½K2µÄ¾àÀë¾ØÕó
Dist_K1_K2_K3_K4_K5=Dist_K1.*Dist_K2.*Dist_K3.*Dist_K4.*Dist_K5;    %ËùÓÐÑù±¾µ½K2,K1,CµÄ¾àÀë¾ØÕóÏà³Ë
[x_k6,y_k6]=max(Dist_K1_K2_K3_K4_K5);              %³Ë»ý×î´óÕßÎªK4×ø±ê
y_k6;
K6=Data(y_k6,:);%ÇóK6 

Dist_K6=pdist2(Data,K6);                  %ËùÓÐÑù±¾µ½K2µÄ¾àÀë¾ØÕó
Dist_K1_K2_K3_K4_K5_K6=Dist_K1.*Dist_K2.*Dist_K3.*Dist_K4.*Dist_K5.*Dist_K6;    %ËùÓÐÑù±¾µ½K2,K1,CµÄ¾àÀë¾ØÕóÏà³Ë
[x_k7,y_k7]=max(Dist_K1_K2_K3_K4_K5_K6);              %³Ë»ý×î´óÕßÎªK4×ø±ê
y_k7;
K7=Data(y_k7,:);%ÇóK7  


switch standard_cluster_num
    
case 2
Init_Center=[K1;K2];  
fprintf('³õÊ¼ÖÐÐÄµã %d,%d ,·ÖÀàÊýÁ¿%d\n',y_k1,y_k2,standard_cluster_num); 
case 3
Init_Center=[K1;K2;K3];   
fprintf('³õÊ¼ÖÐÐÄµã %d,%d,%d  ,·ÖÀàÊýÁ¿%d\n',y_k1,y_k2,y_k3,standard_cluster_num); 
case 4
Init_Center=[K1;K2;K3;K4];   
fprintf('³õÊ¼ÖÐÐÄµã %d,%d,%d,%d  ,·ÖÀàÊýÁ¿:%d\n',y_k1,y_k2,y_k3,y_k4,standard_cluster_num);
case 5
Init_Center=[K1;K2;K3;K4;K5];   
fprintf('³õÊ¼ÖÐÐÄµã %d,%d,%d,%d,%d   ,·ÖÀàÊýÁ¿:%d\n',y_k1,y_k2,y_k3,y_k4,y_k5,standard_cluster_num);
case 6
Init_Center=[K1;K2;K3;K4;K5;K6];   
fprintf('³õÊ¼ÖÐÐÄµã %d,%d,%d,%d,%d,%d  ,·ÖÀàÊýÁ¿:%d\n',y_k1,y_k2,y_k3,y_k4,y_k5,y_k6,standard_cluster_num); 
case 7
Init_Center=[K1;K2;K3;K4;K5;K6;K7];   
fprintf('³õÊ¼ÖÐÐÄµã %d,%d,%d,%d,%d,%d,%d  ,·ÖÀàÊýÁ¿:%d\n',y_k1,y_k2,y_k3,y_k4,y_k5,y_k6,y_k7,standard_cluster_num); 
 


end

%=====================ÒÔÉÏÎª×î´ó¾àÀë·¨Ñ¡È¡Ñù±¾³õÊ¼ÖÐÐÄµã=============%%
