# Supplementary material for: A clustering effectiveness measurement model based on merging similar clusters
Source: PeerJ Comput Sci. 2024 Feb 29;10:e1863. doi: 10.7717/peerj-cs.1863 (PMC10909172; doi:10.7717/peerj-cs.1863)
Supplement: Supplemental Information 1 [file peerj-cs-10-1863-s001.zip › computer code/create_randomdata.m]

clc; 
clear all;

% five1:
x=[1+round(20*rand(20,1));30+round(20*rand(20,1));60+round(20*rand(20,1));90+round(20*rand(20,1));120+round(20*rand(20,1))];
y=[1+round(20*rand(20,1));30+round(20*rand(20,1));60+round(20*rand(20,1));90+round(20*rand(20,1));120+round(20*rand(20,1))];
 
% five2:
%  x=[1+round(20*rand(20,1));1+round(20*rand(20,1));  60+round(20*rand(20,1));90+round(20*rand(20,1));120+round(20*rand(20,1))];
%  y=[1+round(20*rand(20,1));120+round(20*rand(20,1));60+round(20*rand(20,1));30+round(20*rand(20,1));120+round(20*rand(20,1))];
 

%  % two:
%  x=[1+round(20*rand(20,1));1+round(20*rand(20,1)) ];
%  y=[1+round(20*rand(20,1));120+round(20*rand(20,1)) ];
 
 
%  % three:
%  x=[1+round(20*rand(20,1));1+round(20*rand(20,1));  60+round(20*rand(20,1)) ];
%  y=[1+round(20*rand(20,1));120+round(20*rand(20,1));60+round(20*rand(20,1))];

% % four1:
%  x=[1+round(20*rand(20,1));1+round(20*rand(20,1));    90+round(20*rand(20,1));120+round(20*rand(20,1))];
%  y=[1+round(20*rand(20,1));120+round(20*rand(20,1)) ;30+round(20*rand(20,1));120+round(20*rand(20,1))];
 
% %  % four2:
%  x=[1+round(20*rand(20,1));1+round(20*rand(20,1));  60+round(20*rand(20,1));90+round(20*rand(20,1)) ];
%  y=[1+round(20*rand(20,1));120+round(20*rand(20,1));60+round(20*rand(20,1));30+round(20*rand(20,1)) ];

data=[x,y];
plot(data(:,1),data(:,2),'.');
