# Supplementary material for: A clustering effectiveness measurement model based on merging similar clusters
Source: PeerJ Comput Sci. 2024 Feb 29;10:e1863. doi: 10.7717/peerj-cs.1863 (PMC10909172; doi:10.7717/peerj-cs.1863)
Supplement: Supplemental Information 1 [file peerj-cs-10-1863-s001.zip › computer code/find_second_min.m]

 clc;clear;

% 
% dist_centers=[11 2 33; 444 5 7; 62 8 9;83,21,10];           %Ô­dist_centers:±íÊ¾Ñù±¾ºÍ¸÷´ØÖÐÐÄµÄ¾àÀë¾ØÕó
% for i=1:size(dist_centers)                                  %dist_centers_array:dist_centers
%     dist_centers_Row=dist_centers(i,:);                        %È¡³ödist_centersÖÐµÄÃ¿Ò»ÐÐ
%     indices = find(dist_centers_Row==min(dist_centers_Row));  % ÕÒµ½Ã¿Ò»ÐÐÖÐ×îÐ¡µÄÊý£¬½«¸ÃÊýÖµµÄÏÂ±ê¸³Öµ¸øindices
% %     dist_centers_Row_min=dist_centers_Row(indices);             %Êä³öÕâ¸öÊý×Ö
%     dist_centers_Row(indices)=9999;               %½«×îÐ¡ÖµÖÃÎª9999£¬ ÔÙÕÒµÚ¶þÐ¡µÄ
%     indices = find(dist_centers_Row==min(dist_centers_Row));  %ÖØ¸´
% %     dist_centers_Row_min=dist_centers_Row(indices);          %Êä³öÕâ¸öÊý×Ö
%     dist_centers(i,:)=dist_centers_Row;
% end
% dist_centers;
% min(dist_centers,[],2)


b_cluster=[11 2 33; 444 5 7; 62 8 9;83,21,10];         %Ô­b_cluster:±íÊ¾Ñù±¾ºÍ¸÷´ØÖÐÐÄµÄ¾àÀë¾ØÕó
    for i=1:size(b_cluster)                                  %b_cluster_array:b_cluster
        b_cluster_Row=b_cluster(i,:);                        %È¡³öb_clusterÖÐµÄÃ¿Ò»ÐÐ
        indices = find(b_cluster_Row==min(b_cluster_Row));  % ÕÒµ½Ã¿Ò»ÐÐÖÐ×îÐ¡µÄÊý£¬½«¸ÃÊýÖµµÄÏÂ±ê¸³Öµ¸øindices
        %     b_cluster_Row_min=b_cluster_Row(indices);             %Êä³öÕâ¸öÊý×Ö
        b_cluster_Row(indices)=9999;               %½«×îÐ¡ÖµÖÃÎª9999£¬ ÔÙÕÒµÚ¶þÐ¡µÄ
        indices = find(b_cluster_Row==min(b_cluster_Row));  %ÖØ¸´
        %     b_cluster_Row_min=b_cluster_Row(indices);          %Êä³öÕâ¸öÊý×Ö
        b_cluster(i,:)=b_cluster_Row;
    end
    b_cluster;
    min(b_cluster,[],2)
