# Supplementary material for: A clustering effectiveness measurement model based on merging similar clusters
Source: PeerJ Comput Sci. 2024 Feb 29;10:e1863. doi: 10.7717/peerj-cs.1863 (PMC10909172; doi:10.7717/peerj-cs.1863)
Supplement: Supplemental Information 1 [file peerj-cs-10-1863-s001.zip › computer code/function_calc_CEI.m]

function [CEI]=function_calc_CEI(Cluster,Center, standard_cluster_num) 
 

% data = Data_new;
% idx = Index;
max_idx =  standard_cluster_num;  %max_idx±íÊ¾DataÑù±¾µÄ±ê×¼·ÖÀàÊýÄ¿
% [DataRow,DataColumn] = size(data);
% Center_new = zeros(max_idx,DataColumn);
% for i=1:max_idx
%     Cluster{i,:} = data(find(idx==i),:) ; %¸ù¾Ýidx¶ÔData½øÐÐ·Ö×é
% end
for i=1:max_idx
    temp_cluster  =  Cluster{i};        %temp_cluster±íÊ¾Ä³¸öÁÙÊ±´Ø
    dist_cluster = pdist2(temp_cluster,temp_cluster);   %Çóµ±Ç°´ØµÄ´ØÄÚ¾àÀë¾ØÕó
    sum_dist_cluster = sum(dist_cluster)';      %´ØÄÚ¸÷Ñù±¾ÓëÆäËüÑù±¾¾àÀëºÍNÐÐ1ÁÐ
    [min_sum_dist_cluster,idx_temp] = min(sum_dist_cluster);   %¾àÀëºÍ×îÐ¡µÄÑù±¾¼°ÆäÔÚµ±Ç°´ØÖÐµÄidx        ¡¾min_sum_dist_cluster:a  ´ØÄÚÄ³µãµÄ¾àÀëºÍ¡¿
    
    mean_temp_cluster = mean(temp_cluster); %Çóµ±Ç°ÁÙÊ±´Ø¾ùÖµ
    dist_cluster_mean = pdist2(temp_cluster,mean_temp_cluster);%Çóµ±Ç°´ØËùÓÐÑù±¾µ½ÁÙÊ±´Ø¾ùÖµµÄ¾àÀë,NÐÐ1ÁÐ
    [min_dist_cluster_mean,idx_temp_mean] = min(dist_cluster_mean);%Çóµ½µ±Ç°´Ø¾ùÖµÖÐÐÄ×î½üµÄÑù±¾¼°ÆäÔÚµ±Ç°´ØÖÐµÄidx
    distarray_nearest_mean  = pdist2(temp_cluster, temp_cluster(idx_temp_mean,:));
    sum_distarray_nearest_mean = sum(distarray_nearest_mean) ;  % ¡¾ sum_distarray_nearest_mean :b Àë¾ùÖµ×î½üµãµÄ¾àÀëºÍ¡¿
    sum_dis_cluster_mean = sum(dist_cluster_mean);  %¡¾sum_dis_cluster_mean : c ¾ùÖµµÄ¾àÀëºÍ¡¿
    
    switch iterator_center_chose_mode
        case 1	% 1 ½«¾ùÖµ×÷Îª¾ÛÀàÖÐÐÄ
            center =  mean_temp_cluster ;%Ôò c(¾ùÖµ)ÎªÖÐÐÄ
            
        case 2  % 2 ½«Óë¾ùÖµ×î½üµã×÷Îª¾ÛÀàÖÐÐÄ
            center = temp_cluster(idx_temp_mean,:);
            
        case 3 % 3 ½«Óë´ØÄÚÆäËûÑù±¾µÄ¾àÀëºÍ×îÐ¡µÄµã×÷Îª¾ÛÀàÖÐÐÄ
            center = temp_cluster(idx_temp,:);
            
        case 4  % 4 ¾ùÖµ·¨¡¢¾ùÖµ×î½üµã¡¢´ØÄÚ¾àÀëºÍ×îÐ¡ÖµÈýÖÖ·½·¨»ìºÏ
            if (min_sum_dist_cluster < sum_distarray_nearest_mean ) % Èôa£¨´ØÄÚÄ³µãµÄ¾àÀëºÍ£© < b £¨Àë¾ùÖµ×î½üµãµÄ¾àÀëºÍ£©
                center = temp_cluster(idx_temp,:);   %Ôò a ´ØÄÚÄ³µãÎªÖÐÐÄ
                t=min_sum_dist_cluster ;   %×îÐ¡Öµ¸³Öµ¸øÁÙÊ±±äÁ¿t
            else
                center = temp_cluster(idx_temp_mean,:);%·ñÔò b Àë¾ùÖµ×î½üµãÎªÖÐÐÄ
                t=sum_distarray_nearest_mean;%×îÐ¡Öµ¸³Öµ¸øÁÙÊ±±äÁ¿t
            end
            
            if  sum_dis_cluster_mean < t %Èôc£¨¾ùÖµµÄ¾àÀëºÍ£© < ×îÐ¡¾àÀëºÍ
                center =  mean_temp_cluster ;%Ôò c(¾ùÖµ)ÎªÖÐÐÄ
            end
            
        case 5 % 5  ´ØÄÚÄ³µãµÄ¾àÀëºÍ + ¾ùÖµ×÷Îª¾ÛÀàÖÐÐÄ
            if (min_sum_dist_cluster <  sum_dis_cluster_mean  ) % Èôa£¨´ØÄÚÄ³µãµÄ¾àÀëºÍ£© <c£¨¾ùÖµµÄ¾àÀëºÍ£©
                center = temp_cluster(idx_temp,:);   %Ôò a ´ØÄÚÄ³µãÎªÖÐÐÄ
            else
                center =  mean_temp_cluster ;%Ôò c(¾ùÖµ)ÎªÖÐÐÄ
            end
            
        case 6  % 6  ´ØÄÚÄ³µãµÄ¾àÀëºÍ + ¾ùÖµ×î½üµã×÷Îª¾ÛÀàÖÐÐÄ
            if (min_sum_dist_cluster < sum_distarray_nearest_mean ) % Èôa£¨´ØÄÚÄ³µãµÄ¾àÀëºÍ£© < b £¨Àë¾ùÖµ×î½üµãµÄ¾àÀëºÍ£©
                center = temp_cluster(idx_temp,:);   %Ôò a ´ØÄÚÄ³µãÎªÖÐÐÄ
            else
                center = temp_cluster(idx_temp_mean,:);%·ñÔò b Àë¾ùÖµ×î½üµãÎªÖÐÐÄ
            end
            
        case 7   % 7  ¾ùÖµ×î½üµã + ¾ùÖµ×÷Îª¾ÛÀàÖÐÐÄ
            if (sum_distarray_nearest_mean < sum_dis_cluster_mean ) % Èôb £¨Àë¾ùÖµ×î½üµãµÄ¾àÀëºÍ£© < c£¨¾ùÖµµÄ¾àÀëºÍ£©
                center = temp_cluster(idx_temp_mean,:);   %Ôò b  Àë¾ùÖµ×î½üµãÎªÖÐÐÄ
            else
                center =  mean_temp_cluster ;%Ôò c(¾ùÖµ)ÎªÖÐÐÄ
            end
    end
    
    Center_new (i,:)=center  ; %¾àÀëºÍ×îÐ¡µÄÑù±¾×÷Îªµ±Ç°´ØµÄÖÐÐÄµã
end
end
