# Supplementary material for: A clustering effectiveness measurement model based on merging similar clusters
Source: PeerJ Comput Sci. 2024 Feb 29;10:e1863. doi: 10.7717/peerj-cs.1863 (PMC10909172; doi:10.7717/peerj-cs.1863)
Supplement: Supplemental Information 1 [file peerj-cs-10-1863-s001.zip › computer code/init_center_densi.bak]

%-------------ÒÔÏÂÎªÃÜ¶È·¨Ñ¡È¡Ñù±¾³õÊ¼ÖÐÐÄµã---------------%% 
function Init_Center=init_center_densi(Data,standard_cluster_num,data_name,avg_dist_Parameters,avg_densi_Parameters)
  [Data_Row,Data_Column]=size(Data);   
 Data_densi=Data;
Dist_mxn=pdist2(Data,Data); 	%Çó¸÷Ñù±¾¼äµÄ¾àÀë¾ØÕó
avg_dist=sum(sum(Dist_mxn))/(nchoosek(Data_Row,2)*2) ;	%Ñù±¾µãÖ®¼äµÄÆ½¾ù¾àÀë=¸÷Ñù±¾¼äµÄ¾àÀë×ÜºÍ¡Â´ÓËùÓÐÑù±¾ÖÐÒ»´ÎÑ¡ÆäÖÐ2¸öÑù±¾µÄËùÓÐÅÅÁÐ
densi=sum(Dist_mxn(:,:)<=avg_dist_Parameters*avg_dist)' ;%ÔÚ¾àÀë¾ØÕóDistÖÐ£¬ÇóÃ¿¸öÑù±¾µÄÃÜ¶È£¨avg_distÎª°ë¾¶£©
avg_densi=sum(densi)/Data_Row;
% Data_densi(1:Data_Row,(Data_Column+1))=densi ; %½«Ñù±¾µÄÃÜ¶È¸½¼ÓÔÚÑù±¾¸±±¾×îºóÒ»ÁÐ
High_dens_set=Data ((densi>=avg_densi_Parameters*avg_densi),:);  %ÃÜ¶È¸ßÓÚÆ½¾ùÃÜ¶È£¬ÊÓÎª¸ßÃÜ¶Èµã%Éú³É¸ßÃÜ¶Èµã¼¯ºÏ
    

% Mean_Center=mean(High_dens_set);   %¸ßÃÜ¶Èµã¼¯ºÏ¡°¾ùÖµC¡±
Mean_Center=mean(Data);   %Ñù±¾¼¯ºÏ¡°¾ùÖµC¡±
Dist_C=pdist2(High_dens_set,Mean_Center);    %ËùÓÐ¸ßÃÜ¶Èµãµ½¡°¾ùÖµC¡±µÄ¾àÀë¾ØÕó
[x_k1,y_k1]=max(Dist_C);  %¾àÀë×î´óÕßÎªK1×ø±ê
Max_Dist_C=max(Dist_C);     %ÇóÀëC×îÔ¶¾àÀë
y_k1;
K1=High_dens_set(y_k1,:);%ÇóK1

Dist_K1=pdist2(High_dens_set,K1);         %ËùÓÐ¸ßÃÜ¶Èµãµ½K1µÄ¾àÀë¾ØÕó
Dist_C_K1=Dist_K1.*Dist_C;      %ËùÓÐ¸ßÃÜ¶Èµãµ½K1µÄ¾àÀë¾ØÕó ¡°³ËÒÔ¡± ËùÓÐ¸ßÃÜ¶Èµãµ½CµÄ¾àÀë¾ØÕó
[x_k2,y_k2]=max(Dist_C_K1);           %³Ë»ý×î´óÕßÎªK2×ø±ê
y_k2;
K2=High_dens_set(y_k2,:);%ÇóK2

Dist_K2=pdist2(High_dens_set,K2);                  %ËùÓÐ¸ßÃÜ¶Èµãµ½K2µÄ¾àÀë¾ØÕó
Dist_C_K1_K2=Dist_C_K1.*Dist_K2;    %ËùÓÐ¸ßÃÜ¶Èµãµ½K2,K1,CµÄ¾àÀë¾ØÕóÏà³Ë
[x_k3,y_k3]=max(Dist_C_K1_K2);              %³Ë»ý×î´óÕßÎªK3×ø±ê
y_k3;
K3=High_dens_set(y_k3,:);%ÇóK3

Dist_K3=pdist2(High_dens_set,K3);                  %ËùÓÐÑù±¾µ½K2µÄ¾àÀë¾ØÕó
Dist_C_K1_K2_K3=Dist_C_K1.*Dist_K2.*Dist_K3;    %ËùÓÐÑù±¾µ½K2,K1,CµÄ¾àÀë¾ØÕóÏà³Ë
[x_k4,y_k4]=max(Dist_C_K1_K2_K3);              %³Ë»ý×î´óÕßÎªK4×ø±ê
y_k4;
K4=High_dens_set(y_k4,:);%ÇóK4    

Dist_K4=pdist2(High_dens_set,K4);                  %ËùÓÐÑù±¾µ½K2µÄ¾àÀë¾ØÕó
Dist_C_K1_K2_K3_K4=Dist_C_K1.*Dist_K2.*Dist_K3.*Dist_K4;    %ËùÓÐÑù±¾µ½K2,K1,CµÄ¾àÀë¾ØÕóÏà³Ë
[x_k5,y_k5]=max(Dist_C_K1_K2_K3_K4);              %³Ë»ý×î´óÕßÎªK4×ø±ê
y_k5;
K5=High_dens_set(y_k5,:);%ÇóK5 

Dist_K5=pdist2(High_dens_set,K5);                  %ËùÓÐÑù±¾µ½K2µÄ¾àÀë¾ØÕó
Dist_C_K1_K2_K3_K4_K5=Dist_C_K1.*Dist_K2.*Dist_K3.*Dist_K4.*Dist_K5;    %ËùÓÐÑù±¾µ½K2,K1,CµÄ¾àÀë¾ØÕóÏà³Ë
[x_k6,y_k6]=max(Dist_C_K1_K2_K3_K4_K5);              %³Ë»ý×î´óÕßÎªK4×ø±ê
y_k6;
K6=High_dens_set(y_k6,:);%ÇóK6 

Dist_K6=pdist2(High_dens_set,K6);                  %ËùÓÐÑù±¾µ½K2µÄ¾àÀë¾ØÕó
Dist_C_K1_K2_K3_K4_K5_K6=Dist_C_K1.*Dist_K2.*Dist_K3.*Dist_K4.*Dist_K5.*Dist_K6;    %ËùÓÐÑù±¾µ½K2,K1,CµÄ¾àÀë¾ØÕóÏà³Ë
[x_k7,y_k7]=max(Dist_C_K1_K2_K3_K4_K5_K6);              %³Ë»ý×î´óÕßÎªK4×ø±ê
y_k7;
K7=High_dens_set(y_k7,:);%ÇóK7 


% fprintf('µ±Ç°²âÊÔÑù±¾Îª %s \n',data_name); 
switch standard_cluster_num
case 2
Init_Center=[K1;K2];  
% fprintf('³õÊ¼ÖÐÐÄµã %d,%d ,·ÖÀàÊýÁ¿%d\n',y_k1,y_k2,standard_cluster_num); 

case 3
Init_Center=[K1;K2;K3]  ; 
% fprintf('³õÊ¼ÖÐÐÄµã %d,%d,%d  ,·ÖÀàÊýÁ¿%d\n',y_k1,y_k2,y_k3,standard_cluster_num); 

case 4
Init_Center=[K1;K2;K3;K4];   
% fprintf('³õÊ¼ÖÐÐÄµã %d,%d,%d,%d  ,·ÖÀàÊýÁ¿:%d\n',y_k1,y_k2,y_k3,y_k4,standard_cluster_num); 

case 5
Init_Center=[K1;K2;K3;K4;K5 ];   
% fprintf('³õÊ¼ÖÐÐÄµã %d,%d,%d,%d,%d   ,·ÖÀàÊýÁ¿:%d\n',y_k1,y_k2,y_k3,y_k4,y_k5,standard_cluster_num); 

case 6
Init_Center=[K1;K2;K3;K4;K5;K6] ;  
% fprintf('³õÊ¼ÖÐÐÄµã %d,%d,%d,%d,%d,%d  ,·ÖÀàÊýÁ¿:%d\n',y_k1,y_k2,y_k3,y_k4,y_k5,y_k6,standard_cluster_num); 

case 7
Init_Center=[K1;K2;K3;K4;K5;K6;K7]   ;
% fprintf('³õÊ¼ÖÐÐÄµã %d,%d,%d,%d,%d,%d,%d   ,·ÖÀàÊýÁ¿:%d\n',y_k1,y_k2,y_k3,y_k4,y_k5,y_k6,y_k7,standard_cluster_num); 
end
% %%!!-----------ÒÔÉÏÎªÃÜ¶È·¨Ñ¡È¡Ñù±¾³õÊ¼ÖÐÐÄµã---------------!!%%
