# Supplementary material for: A clustering effectiveness measurement model based on merging similar clusters
Source: PeerJ Comput Sci. 2024 Feb 29;10:e1863. doi: 10.7717/peerj-cs.1863 (PMC10909172; doi:10.7717/peerj-cs.1863)
Supplement: Supplemental Information 1 [file peerj-cs-10-1863-s001.zip › computer code/init_center_densi_xzy.bak]

%-------------ÒÔÏÂÎªÐÜÖÒÑôÃÜ¶È·¨Ñ¡È¡Ñù±¾³õÊ¼ÖÐÐÄµã---------------%%  
function [Init_Center,High_dens_set,epsilon,densi,Min_Pts]=init_center_densi_xzy(Data,standard_cluster_num,data_name,avg_dist_Parameters,avg_densi_Parameters)
[Data_Row,Data_Column]=size(Data);   
 Data_densi=Data;
Dist_mxn=pdist2(Data,Data); 	%Çó¸÷Ñù±¾¼äµÄ¾àÀë¾ØÕó  
 
% Í¨¹ýÔ¤ÏÈÉè¶¨ºÃµÄÃÜ¶È²ÎÊý£Û4£¬7£Ý( °üÀ¨ Min Pts ºÍ ¦Å) £¬¾Í¿ÉÒÔ·¢ÏÖ´¦ÓÚ¸ßÃÜ¶ÈÇøÓòµÄÊý¾Ý¶ÔÏó
% ( Âú×ã ¦Å ÁÚÓò·¶Î§ÄÚµÄÊý¾Ý¶ÔÏóÊý×îÉÙÎª Min Pts µÄÊý¾Ý¶ÔÏó) £¬´Ó¶øµÃµ½Ò»¸ö¸ßÃÜ¶Èµã¼¯ºÏ D¡£

epsilon= avg_dist_Parameters * sum(sum(Dist_mxn))/(Data_Row * Data_Row) ;   %ÐÜÖÒÑô£º°ë¾¶¹«Ê½ ¦Å=theta * sum(sum(Dist_mxn))/(  Data_Row  *Data_Row) 
densi=sum(Dist_mxn(:,:)<=epsilon)' ;                                        %Í³¼ÆÃ¿¸öÑù±¾¦Å ÁÚÓò·¶Î§ÄÚµÄÊý¾Ý¶ÔÏó¸öÊý£¬¼ÇÎªÃÜ¶ÈÖµ¡£                    
Min_Pts = avg_densi_Parameters * Data_Row/sqrt(Data_Row);                   %ÐÜÖÒÑô£º Min_Pts =beta * N/sqrt(N);
High_dens_set=Data ((densi>=Min_Pts ),:);  %Ã¿¸öÑù±¾¦Å ÁÚÓò·¶Î§ÄÚµÄÊý¾Ý¶ÔÏó¸öÊý¸ßÓÚMin_Pts£¬¼ÓÈë¸ßÃÜ¶Èµã¼¯ºÏD

% °´ÕÕÓë×î´ó×îÐ¡¾àÀë·¨Í¬ÑùµÄË¼Â·£¬¸ù¾ÝÃÜ¶È²ÎÊýÕÒµ½¸ßÃÜ¶Èµã¼¯ºÏ D ºÍ³õÊ¼µÄÁ½¸ö¾ÛÀàÖÐÐÄ K1ºÍ K2£¬
% K1£ºÃÜ¶È×î¸ßµÄµã£¬K2£ºDÖÐ¾àK1×îÔ¶µÄµã
% ÔÙ¼ÆËã D ÖÐÆäÓàÃ¿¸öÊý¾Ý¶ÔÏó Xiµ½ K1¡¢K2µÄ¾àÀë d( Xi£¬K1) ºÍ d( Xi£¬K2) ; K3ÎªÂú×ãmax( d( Xi£¬K1)  ¡Á d( Xi£¬K2))------

[max_densi,y_k1]=max(densi);
K1=High_dens_set(y_k1,:);%ÇóK1
Dist_K1=pdist2(High_dens_set,K1); 
[max_dist,y_k2]=max(Dist_K1);
K2=High_dens_set(y_k2,:);%ÇóK2


Dist_K1=pdist2(High_dens_set,K1);    %ËùÓÐ¸ßÃÜ¶Èµãµ½¡°K1¡±µÄ¾àÀë¾ØÕó
Dist_K2=pdist2(High_dens_set,K2);    %ËùÓÐ¸ßÃÜ¶Èµãµ½¡°K2¡±µÄ¾àÀë¾ØÕó
Dist_K1_K2=Dist_K1.*Dist_K2;      %ËùÓÐ¸ßÃÜ¶Èµãµ½K1µÄ¾àÀë¾ØÕó ¡°³ËÒÔ¡± ËùÓÐ¸ßÃÜ¶Èµãµ½K2µÄ¾àÀë¾ØÕó 
[x_k3,y_k3]=max(Dist_K1_K2);              %³Ë»ý×î´óÕßÎªK3×ø±ê
y_k3;
K3=High_dens_set(y_k3,:);%ÇóK3

Dist_K3=pdist2(High_dens_set,K3);                  %ËùÓÐÑù±¾µ½K3µÄ¾àÀë¾ØÕó
Dist_K1_K2_K3=Dist_K1.*Dist_K2.*Dist_K3;    %ËùÓÐÑù±¾µ½K3,K2,K1µÄ¾àÀë¾ØÕóÏà³Ë
[x_k4,y_k4]=max(Dist_K1_K2_K3);              %³Ë»ý×î´óÕßÎªK4×ø±ê
y_k4;
K4=High_dens_set(y_k4,:);%ÇóK4    

Dist_K4=pdist2(High_dens_set,K4);                  %ËùÓÐÑù±¾µ½K4µÄ¾àÀë¾ØÕó
Dist_K1_K2_K3_K4=Dist_K1.*Dist_K2.*Dist_K3.*Dist_K4;    %ËùÓÐÑù±¾µ½K4,K3,K2,K1µÄ¾àÀë¾ØÕóÏà³Ë
[x_k5,y_k5]=max(Dist_K1_K2_K3_K4);              %³Ë»ý×î´óÕßÎªK5×ø±ê
y_k5;
K5=High_dens_set(y_k5,:);%ÇóK5 

Dist_K5=pdist2(High_dens_set,K5);                  %ËùÓÐÑù±¾µ½K5µÄ¾àÀë¾ØÕó
Dist_K1_K2_K3_K4_K5=Dist_K1.*Dist_K2.*Dist_K3.*Dist_K4.*Dist_K5;    %ËùÓÐÑù±¾µ½K5,K4,K3,K2,K1µÄ¾àÀë¾ØÕóÏà³Ë
[x_k6,y_k6]=max(Dist_K1_K2_K3_K4_K5);              %³Ë»ý×î´óÕßÎªK6×ø±ê
y_k6;
K6=High_dens_set(y_k6,:);%ÇóK6 

Dist_K6=pdist2(High_dens_set,K6);                  %ËùÓÐÑù±¾µ½K6µÄ¾àÀë¾ØÕó
Dist_K1_K2_K3_K4_K5_K6=Dist_K1.*Dist_K2.*Dist_K3.*Dist_K4.*Dist_K5.*Dist_K6;    %ËùÓÐÑù±¾µ½K6,K5,K4,K3,K2,K1µÄ¾àÀë¾ØÕóÏà³Ë
[x_k7,y_k7]=max(Dist_K1_K2_K3_K4_K5_K6);              %³Ë»ý×î´óÕßÎªK7×ø±ê
y_k7;
K7=High_dens_set(y_k7,:);%ÇóK7 

Dist_K7=pdist2(High_dens_set,K7);                  %ËùÓÐÑù±¾µ½K7µÄ¾àÀë¾ØÕó
Dist_K1_K2_K3_K4_K5_K6_K7=Dist_K1.*Dist_K2.*Dist_K3.*Dist_K4.*Dist_K5.*Dist_K6.*Dist_K7;    %ËùÓÐÑù±¾µ½K7,K6,K5,K4,K3,K2,K1µÄ¾àÀë¾ØÕóÏà³Ë
[x_k8,y_k8]=max(Dist_K1_K2_K3_K4_K5_K6_K7);              %³Ë»ý×î´óÕßÎªK8×ø±ê
y_k8;
K8=High_dens_set(y_k8,:);%ÇóK8 

Dist_K8=pdist2(High_dens_set,K8);                  %ËùÓÐÑù±¾µ½K7µÄ¾àÀë¾ØÕó
Dist_K1_K2_K3_K4_K5_K6_K7_K8=Dist_K1.*Dist_K2.*Dist_K3.*Dist_K4.*Dist_K5.*Dist_K6.*Dist_K7.*Dist_K8;    %ËùÓÐÑù±¾µ½K7,K6,K5,K4,K3,K2,K1µÄ¾àÀë¾ØÕóÏà³Ë
[x_k9,y_k9]=max(Dist_K1_K2_K3_K4_K5_K6_K7_K8);              %³Ë»ý×î´óÕßÎªK8×ø±ê
y_k9;
K9=High_dens_set(y_k9,:);%ÇóK9 


Dist_K9=pdist2(High_dens_set,K9);                  %ËùÓÐÑù±¾µ½K7µÄ¾àÀë¾ØÕó
Dist_K1_K2_K3_K4_K5_K6_K7_K8_K9=Dist_K1.*Dist_K2.*Dist_K3.*Dist_K4.*Dist_K5.*Dist_K6.*Dist_K7.*Dist_K8.*Dist_K9;    %ËùÓÐÑù±¾µ½K7,K6,K5,K4,K3,K2,K1µÄ¾àÀë¾ØÕóÏà³Ë
[x_k10,y_k10]=max(Dist_K1_K2_K3_K4_K5_K6_K7_K8_K9);              %³Ë»ý×î´óÕßÎªK8×ø±ê
y_k10;
K10=High_dens_set(y_k10,:);%ÇóK10 


% fprintf('µ±Ç°²âÊÔÑù±¾Îª %s \n',data_name); 
switch standard_cluster_num
case 2
Init_Center=[K1;K2];  
fprintf('³õÊ¼ÖÐÐÄµã %d,%d ,·ÖÀàÊýÁ¿%d\n',y_k1,y_k2,standard_cluster_num); 

case 3
Init_Center=[K1;K2;K3]  ; 
fprintf('³õÊ¼ÖÐÐÄµã %d,%d,%d  ,·ÖÀàÊýÁ¿%d\n',y_k1,y_k2,y_k3,standard_cluster_num); 

case 4
Init_Center=[K1;K2;K3;K4];   
fprintf('³õÊ¼ÖÐÐÄµã %d,%d,%d,%d  ,·ÖÀàÊýÁ¿:%d\n',y_k1,y_k2,y_k3,y_k4,standard_cluster_num); 

case 5
Init_Center=[K1;K2;K3;K4;K5 ];   
fprintf('³õÊ¼ÖÐÐÄµã %d,%d,%d,%d,%d   ,·ÖÀàÊýÁ¿:%d\n',y_k1,y_k2,y_k3,y_k4,y_k5,standard_cluster_num); 

case 6
Init_Center=[K1;K2;K3;K4;K5;K6] ;  
fprintf('³õÊ¼ÖÐÐÄµã %d,%d,%d,%d,%d,%d  ,·ÖÀàÊýÁ¿:%d\n',y_k1,y_k2,y_k3,y_k4,y_k5,y_k6,standard_cluster_num); 

case 7
Init_Center=[K1;K2;K3;K4;K5;K6;K7]   ;
fprintf('³õÊ¼ÖÐÐÄµã %d,%d,%d,%d,%d,%d,%d   ,·ÖÀàÊýÁ¿:%d\n',y_k1,y_k2,y_k3,y_k4,y_k5,y_k6,y_k7,standard_cluster_num); 

case 8
Init_Center=[K1;K2;K3;K4;K5;K6;K7;K8]   ;
fprintf('·ÖÀàÊýÁ¿:%d\n',standard_cluster_num); 

case 9
Init_Center=[K1;K2;K3;K4;K5;K6;K7;K8;K9]   ;
fprintf('·ÖÀàÊýÁ¿:%d\n',standard_cluster_num); 

case 10
Init_Center=[K1;K2;K3;K4;K5;K6;K7;K8;K9;K10]   ;
fprintf('·ÖÀàÊýÁ¿:%d\n',standard_cluster_num); 

case 11
Init_Center=[K1;K2;K3;K4;K5;K6;K7;K8;K9;K10;K11]   ;
fprintf('·ÖÀàÊýÁ¿:%d\n',standard_cluster_num);

case 12
Init_Center=[K1;K2;K3;K4;K5;K6;K7;K8;K9;K10;K11;K12]   ;
fprintf('·ÖÀàÊýÁ¿:%d\n',standard_cluster_num);

case 13
Init_Center=[K1;K2;K3;K4;K5;K6;K7;K8;K9;K10;K11;K12;K13]   ;
fprintf('·ÖÀàÊýÁ¿:%d\n',standard_cluster_num);
end
% %%!!-----------ÒÔÉÏÎªÃÜ¶È·¨Ñ¡È¡Ñù±¾³õÊ¼ÖÐÐÄµã---------------!!%%
