# Supplementary material for: A clustering effectiveness measurement model based on merging similar clusters
Source: PeerJ Comput Sci. 2024 Feb 29;10:e1863. doi: 10.7717/peerj-cs.1863 (PMC10909172; doi:10.7717/peerj-cs.1863)
Supplement: Supplemental Information 1 [file peerj-cs-10-1863-s001.zip › computer code/init_center_global.m]

 % %%=====================ÒÔÏÂÎªÈ«¾Ö·¨Ñ¡È¡Ñù±¾³õÊ¼ÖÐÐÄµã=============%%  
 function Init_Center=init_center_global(Data,standard_cluster_num,data_name)
 
% ----------------ÒÔÏÂÊÇÈ«¾ÖÖÐÐÄËã·¨-------------
count=0;
max_dist_ab = 0; 
max_dist_ac_bc =0;
max_dist_ab_ac_bc =0;
max_dist_ab_bc_cd_da =0;
max_dist_ab_bc_cd_de_ea =0;
max_dist_ab_bc_cd_de_ef_fa =0;
max_dist_ab_bc_cd_de_ef_fg_ga =0;
index_i=0;
index_j=0;
index_t=0;
index_p=0;
index_q=0;
index_m=0;

dist_array=pdist2(Data,Data);   
N=length(Data); 
% N= size(Data,1); 


switch standard_cluster_num
        
case 2
    for i=1:N
        for j=(i+1):N
            dist_ab =  dist_array(i,j); 
            if(dist_ab  > max_dist_ab )
                     max_dist_ab  = dist_ab ;
                    index_i = i;
                    index_j = j;
                                    
             end  
        end
    end
    K1=Data( index_i,:);%ÇóK1
    K2=Data( index_j,:);%ÇóK2
    Init_Center=[K1;K2] ; 
    fprintf('³õÊ¼ÖÐÐÄµã %d,%d ,·ÖÀàÊýÁ¿%d\n', index_i, index_j,standard_cluster_num); 

case 3
    for i=1:N
        for j= (i+1):N
            for t=j+1:N
                dist_ab =  dist_array(i,j);            
                dist_ac =  dist_array(i,t);
                dist_bc =  dist_array(j,t);
                count = count+1;           
                dist_ab_ac_bc = dist_ab * dist_ac * dist_bc;
%               ½«×î´ó¾àÀë³Ë»ý´æÈëmax_dist_ab_ac_bc£¬²¢½«i,j,k´æÈëÏàÓ¦±äÁ¿index_i£¬index_j£¬index_tÖÐ
                if(dist_ab_ac_bc > max_dist_ab_ac_bc)
                    max_dist_ab_ac_bc = dist_ab_ac_bc;
                    index_i = i;
                    index_j = j;
                    index_t = t;                 
                end         
            end
        end    
    end
    K1=Data( index_i,:);%ÇóK1
    K2=Data( index_j,:);%ÇóK2
    K3=Data( index_t,:);%ÇóK3
    Init_Center=[K1;K2;K3]   ;
    fprintf('³õÊ¼ÖÐÐÄµã %d,%d,%d  ,·ÖÀàÊýÁ¿%d\n', index_i, index_j, index_t,standard_cluster_num); 
    
case 4
    for i=1:N
        for j= (i+1):N
            for t=j+1:N
                for p=t+1:N
                    dist_ab =  dist_array(i,j);                 
                    dist_bc =  dist_array(j,t);
                    dist_cd =  dist_array(t,p);
                    dist_da =  dist_array(p,i);                
                    count = count+1;           
                    dist_ab_bc_cd_da = dist_ab * dist_bc * dist_cd * dist_da;
%                   ½«×î´ó¾àÀë³Ë»ý´æÈëmax_dist_ab_ac_bc£¬²¢½«i,j,k´æÈëÏàÓ¦±äÁ¿index_i£¬index_j£¬index_tÖÐ
                    if(dist_ab_bc_cd_da > max_dist_ab_bc_cd_da)
                        max_dist_ab_bc_cd_da = dist_ab_bc_cd_da;
                        index_i = i;
                        index_j = j;
                        index_t = t;                 
                        index_p = p;
                    end 
                end
            end
        end    
    end
    K1=Data( index_i,:);%ÇóK1
    K2=Data( index_j,:);%ÇóK2
    K3=Data( index_t,:);%ÇóK3
    K4=Data( index_p,:);%ÇóK4
    Init_Center=[K1;K2;K3;K4]  ; 
    fprintf('³õÊ¼ÖÐÐÄµã %d,%d,%d,%d  ,·ÖÀàÊýÁ¿%d\n', index_i, index_j, index_t,index_p,standard_cluster_num); 
    
case 5
    for i=1:N
        for j= (i+1):N
            for t=j+1:N
                for p=t+1:N
                    for q=p+1:N
                        dist_ab =  dist_array(i,j);                 
                        dist_bc =  dist_array(j,t);
                        dist_cd =  dist_array(t,p);
                        dist_de =  dist_array(p,q);                
                        dist_ea =  dist_array(q,a);
                        count = count+1;           
                        dist_ab_bc_cd_de_ea = dist_ab * dist_bc * dist_cd * dist_de * dist_ea;
%               ½«×î´ó¾àÀë³Ë»ý´æÈëmax_dist_ab_ac_bc£¬²¢½«i,j,k´æÈëÏàÓ¦±äÁ¿index_i£¬index_j£¬index_tÖÐ
                        if(dist_ab_bc_cd_de_ea > max_dist_ab_bc_cd_de_ea)
                            max_dist_ab_bc_cd_de_ea = dist_ab_bc_cd_de_ea;
                            index_i = i;
                            index_j = j;
                            index_t = t;                 
                            index_p = p;
                            index_q = q;
                        end 
                    end
                end
            end
        end    
    end
    K1=Data( index_i,:);%ÇóK1
    K2=Data( index_j,:);%ÇóK2
    K3=Data( index_t,:);%ÇóK3
    K4=Data( index_p,:);%ÇóK4
    K5=Data( index_q,:);%ÇóK5
    Init_Center=[K1;K2;K3;K4;K5];   
    fprintf('³õÊ¼ÖÐÐÄµã %d,%d,%d,%d,%d  ,·ÖÀàÊýÁ¿%d\n', index_i, index_j, index_t,index_p,index_q,standard_cluster_num); 

case 6
    for i=1:N
        fprintf('i= %d\n',i);
        for j= (i+1):N
%             fprintf('j= %d\n',j);
            for t=j+1:N                
                for p=t+1:N
                    for q=p+1:N
                        for m=q+1:N
                            dist_ab =  dist_array(i,j);                 
                            dist_bc =  dist_array(j,t);
                            dist_cd =  dist_array(t,p);
                            dist_de =  dist_array(p,q);                
                            dist_ef =  dist_array(q,m);
                            dist_fa =  dist_array(m,i);
                            count = count+1;           
                            dist_ab_bc_cd_de_ef_fa = dist_ab * dist_bc * dist_cd * dist_de * dist_ef * dist_fa;
%               ½«×î´ó¾àÀë³Ë»ý´æÈëmax_dist_ab_ac_bc£¬²¢½«i,j,k´æÈëÏàÓ¦±äÁ¿index_i£¬index_j£¬index_tÖÐ
                            if(dist_ab_bc_cd_de_ef_fa > max_dist_ab_bc_cd_de_ef_fa)
                            	max_dist_ab_bc_cd_de_ef_fa = dist_ab_bc_cd_de_ef_fa;
                                index_i = i;
                                index_j = j;
                                index_t = t;                 
                                index_p = p;
                                index_q = q;
                                index_m = m;
                            end
                        end 
                    end
                end
            end
        end    
    end
    K1=Data( index_i,:);%ÇóK1
    K2=Data( index_j,:);%ÇóK2
    K3=Data( index_t,:);%ÇóK3
    K4=Data( index_p,:);%ÇóK4
    K5=Data( index_q,:);%ÇóK5
    K6=Data( index_m,:);%ÇóK6
    Init_Center=[K1;K2;K3;K4;K5;K6]  ; 
    fprintf('³õÊ¼ÖÐÐÄµã %d,%d,%d,%d,%d,%d  ,·ÖÀàÊýÁ¿%d\n', index_i, index_j, index_t,index_p,index_q,index_m,standard_cluster_num);     

case 7
    for i=1:N
        fprintf('i= %d\n',i);
        for j= (i+1):N
%             fprintf('j= %d\n',j);
            for t=j+1:N    
%               fprintf('t= %d\n',t);
                for p=t+1:N
                    for q=p+1:N
                        for m=q+1:N
                            for n=m+1:N
                            dist_ab =  dist_array(i,j);                 
                            dist_bc =  dist_array(j,t);
                            dist_cd =  dist_array(t,p);
                            dist_de =  dist_array(p,q);                
                            dist_ef =  dist_array(q,m);
                            dist_fg =  dist_array(m,n);
                            dist_ga =  dist_array(n,i);
                            count = count+1;           
                            dist_ab_bc_cd_de_ef_fg_ga = dist_ab * dist_bc * dist_cd * dist_de * dist_ef * dist_fg * dist_ga;
%               ½«×î´ó¾àÀë³Ë»ý´æÈëmax_dist_ab_ac_bc£¬²¢½«i,j,k´æÈëÏàÓ¦±äÁ¿index_i£¬index_j£¬index_tÖÐ
                            if(dist_ab_bc_cd_de_ef_fg_ga > max_dist_ab_bc_cd_de_ef_fg_ga)
                            	max_dist_ab_bc_cd_de_ef_fg_ga = dist_ab_bc_cd_de_ef_fg_ga;
                                index_i = i;
                                index_j = j;
                                index_t = t;                 
                                index_p = p;
                                index_q = q;
                                index_m = m;
                                index_n = n;
                            end
                            end
                        end 
                    end
                end
            end
        end    
    end
    K1=Data( index_i,:);%ÇóK1
    K2=Data( index_j,:);%ÇóK2
    K3=Data( index_t,:);%ÇóK3
    K4=Data( index_p,:);%ÇóK4
    K5=Data( index_q,:);%ÇóK5
    K6=Data( index_m,:);%ÇóK6
    K7=Data( index_n,:);%ÇóK7
    Init_Center=[K1;K2;K3;K4;K5;K6;K7];   
    fprintf('³õÊ¼ÖÐÐÄµã %d,%d,%d,%d,%d,%d,%d  ,·ÖÀàÊýÁ¿%d\n', index_i, index_j, index_t,index_p,index_q,index_m,index_n,standard_cluster_num);  
end


% ----------------ÒÔÉÏÊÇÈ«¾ÖÖÐÐÄËã·¨-------------


%=====================ÒÔÉÏÎª×î´ó¾àÀë·¨Ñ¡È¡Ñù±¾³õÊ¼ÖÐÐÄµã=============%%
