# Supplementary material for: A clustering effectiveness measurement model based on merging similar clusters
Source: PeerJ Comput Sci. 2024 Feb 29;10:e1863. doi: 10.7717/peerj-cs.1863 (PMC10909172; doi:10.7717/peerj-cs.1863)
Supplement: Supplemental Information 1 [file peerj-cs-10-1863-s001.zip › computer code/init_center_maxdist_zdh.m]

 % %%=====================ÒÔÏÂÎªzdh×î´ó¾àÀë·¨Ñ¡È¡Ñù±¾³õÊ¼ÖÐÐÄµã=============%% 
 function [Init_Center,max_max_Dist_mxn1,max_max_Dist_mxn2,y_k1,y_k2]=init_center_maxdist_zdh(Data,standard_cluster_num,data_name)

% ¸Ä½øºóµÄËã·¨¼ÆËãÑù±¾¼¯µÄ N ¸öÑù±¾µãÁ½Á½Ö®¼äµÄ¾àÀë£¬²¢½«¾àÀë×îÔ¶µÄ 2 ¸öÑù±¾µã×÷Îª³õÊ¼´ØÖÐÐÄ
% ÔÚÊ£ÓàµÄ(N-2)¸öÑù±¾µãÖÐ£¬Ñ¡È¡µ½Ç°Ãæ 2 ¸ö³õÊ¼´ØÖÐÐÄ¸÷×Ô¾àÀë³Ë»ýµÄ×î´óÖµµÄÄÇ¸öÑù±¾µã×÷ÎªµÚ 3 ¸ö³õÊ¼´ØÖÐÐÄ¡£
% Í¬ÑùµØ£¬ÔÚÊ£ÓàµÄ(N-3)¸öÑù±¾µãÖÐ£¬Ñ¡È¡µ½Ç°Ãæ 3 ¸ö³õÊ¼´ØÖÐÐÄ¸÷×Ô¾àÀë³Ë»ýµÄ×î´óÖµµÄÄÇ¸öÑù±¾µã×÷ÎªµÚ 4 ¸ö³õÊ¼´ØÖÐÐÄ¡£

% Dist=pdist2(Data,Data);    %ËùÓÐÑù±¾µ½CµÄ¾àÀë¾ØÕó
% [x_k1,y_k1]=max(Dist_C);      %¾àÀë×î´óÕßÎªK1×ø±ê
% y_k1;
% K1=Data(y_k1,:);%ÇóK1
% 
% Dist_K1=pdist2(Data,K1);         %ËùÓÐÑù±¾µ½K1µÄ¾àÀë¾ØÕó
% Dist_K1=Dist_K1.*Dist_C;      %ËùÓÐÑù±¾µ½K1µÄ¾àÀë¾ØÕó ³ËÒÔ ËùÓÐÑù±¾µ½CµÄ¾àÀë¾ØÕó
% [x_k2,y_k2]=max(Dist_K1);           %³Ë»ý×î´óÕßÎªK2×ø±ê
% y_k2;
% K2=Data(y_k2,:);%ÇóK2

Dist_mxn=pdist2(Data,Data);
[max_max_Dist_mxn1,y_k1]=max(max(Dist_mxn));
[max_max_Dist_mxn2,y_k2]=max(Dist_mxn(y_k1,:));
K1=Data(y_k1,:);%ÇóK1  
K2=Data(y_k2,:);%ÇóK2  

Dist_K1=pdist2(Data,K1); %ËùÓÐÑù±¾µ½K1µÄ¾àÀë¾ØÕó
Dist_K2=pdist2(Data,K2); %ËùÓÐÑù±¾µ½K2µÄ¾àÀë¾ØÕó

               
Dist_K1_2=Dist_K1.*Dist_K2;    %ËùÓÐÑù±¾µ½K2,K1,CµÄ¾àÀë¾ØÕóÏà³Ë
[x_k3,y_k3]=max(Dist_K1_2);              %³Ë»ý×î´óÕßÎªK3×ø±ê
K3=Data(y_k3,:);%ÇóK3    

Dist_K3=pdist2(Data,K3);                  %ËùÓÐÑù±¾µ½K2µÄ¾àÀë¾ØÕó
Dist_K1_3=Dist_K1_2.*Dist_K3;    %ËùÓÐÑù±¾µ½K2,K1,CµÄ¾àÀë¾ØÕóÏà³Ë
[x_k4,y_k4]=max(Dist_K1_3);              %³Ë»ý×î´óÕßÎªK4×ø±ê
K4=Data(y_k4,:);%ÇóK4    

Dist_K4=pdist2(Data,K4);                  %ËùÓÐÑù±¾µ½K2µÄ¾àÀë¾ØÕó
Dist_K1_4=Dist_K1_3.*Dist_K4;    %ËùÓÐÑù±¾µ½K2,K1,CµÄ¾àÀë¾ØÕóÏà³Ë
[x_k5,y_k5]=max(Dist_K1_4);              %³Ë»ý×î´óÕßÎªK4×ø±ê
K5=Data(y_k5,:);%ÇóK5 

Dist_K5=pdist2(Data,K5);                  %ËùÓÐÑù±¾µ½K2µÄ¾àÀë¾ØÕó
Dist_K1_5=Dist_K1_4.*Dist_K5;    %ËùÓÐÑù±¾µ½K2,K1,CµÄ¾àÀë¾ØÕóÏà³Ë
[x_k6,y_k6]=max(Dist_K1_5);              %³Ë»ý×î´óÕßÎªK4×ø±ê
K6=Data(y_k6,:);%ÇóK6 

Dist_K6=pdist2(Data,K6);                  %ËùÓÐÑù±¾µ½K2µÄ¾àÀë¾ØÕó
Dist_K1_6=Dist_K1_5.*Dist_K6;    %ËùÓÐÑù±¾µ½K2,K1,CµÄ¾àÀë¾ØÕóÏà³Ë
[x_k7,y_k7]=max(Dist_K1_6);              %³Ë»ý×î´óÕßÎªK4×ø±ê
K7=Data(y_k7,:);%ÇóK7 

Dist_K7=pdist2(Data,K7);                  %ËùÓÐÑù±¾µ½K2µÄ¾àÀë¾ØÕó
Dist_K1_7=Dist_K1_6.*Dist_K7;    %ËùÓÐÑù±¾µ½K2,K1,CµÄ¾àÀë¾ØÕóÏà³Ë
[x_k8,y_k8]=max(Dist_K1_7);              %³Ë»ý×î´óÕßÎªK4×ø±ê
K8=Data(y_k8,:);%ÇóK8 

Dist_K8=pdist2(Data,K8);                  %ËùÓÐÑù±¾µ½K2µÄ¾àÀë¾ØÕó
Dist_K1_8=Dist_K1_7.*Dist_K8;    %ËùÓÐÑù±¾µ½K2,K1,CµÄ¾àÀë¾ØÕóÏà³Ë
[x_k9,y_k9]=max(Dist_K1_8);              %³Ë»ý×î´óÕßÎªK4×ø±ê
K9=Data(y_k9,:);%ÇóK9 

Dist_K9=pdist2(Data,K9);                  %ËùÓÐÑù±¾µ½K2µÄ¾àÀë¾ØÕó
Dist_K1_9=Dist_K1_8.*Dist_K9;    %ËùÓÐÑù±¾µ½K2,K1,CµÄ¾àÀë¾ØÕóÏà³Ë
[x_k10,y_k10]=max(Dist_K1_9);              %³Ë»ý×î´óÕßÎªK4×ø±ê
K10=Data(y_k10,:);%ÇóK10 

Dist_K10=pdist2(Data,K10);                  %ËùÓÐÑù±¾µ½K2µÄ¾àÀë¾ØÕó
Dist_K1_10=Dist_K1_9.*Dist_K10;    %ËùÓÐÑù±¾µ½K2,K1,CµÄ¾àÀë¾ØÕóÏà³Ë
[x_k11,y_k11]=max(Dist_K1_10);              %³Ë»ý×î´óÕßÎªK4×ø±ê
K11=Data(y_k11,:);%ÇóK11 

Dist_K11=pdist2(Data,K11);                  %ËùÓÐÑù±¾µ½K7µÄ¾àÀë¾ØÕó
Dist_K1_11=Dist_K1_10.*Dist_K11;    %ËùÓÐÑù±¾µ½K7,K6,K5,K4,K3,K2,K1µÄ¾àÀë¾ØÕóÏà³Ë
[x_k12,y_k12]=max(Dist_K1_11);              %³Ë»ý×î´óÕßÎªK8×ø±ê
K12=Data(y_k12,:);%ÇóK12 

Dist_K12=pdist2(Data,K12);                  %ËùÓÐÑù±¾µ½K7µÄ¾àÀë¾ØÕó
Dist_K1_12=Dist_K1_11.*Dist_K12;    %ËùÓÐÑù±¾µ½K7,K6,K5,K4,K3,K2,K1µÄ¾àÀë¾ØÕóÏà³Ë
[x_k13,y_k13]=max(Dist_K1_12);              %³Ë»ý×î´óÕßÎªK8×ø±ê
K13=Data(y_k13,:);%ÇóK13 

Dist_K13=pdist2(Data,K13);                  %ËùÓÐÑù±¾µ½K7µÄ¾àÀë¾ØÕó
Dist_K1_13=Dist_K1_12.*Dist_K13;    %ËùÓÐÑù±¾µ½K7,K6,K5,K4,K3,K2,K1µÄ¾àÀë¾ØÕóÏà³Ë
[x_k14,y_k14]=max(Dist_K1_13);              %³Ë»ý×î´óÕßÎªK8×ø±ê
K14=Data(y_k14,:);%ÇóK14 

Dist_K14=pdist2(Data,K14);                  %ËùÓÐÑù±¾µ½K7µÄ¾àÀë¾ØÕó
Dist_K1_14=Dist_K1_13.*Dist_K14;    %ËùÓÐÑù±¾µ½K7,K6,K5,K4,K3,K2,K1µÄ¾àÀë¾ØÕóÏà³Ë
[x_k15,y_k15]=max(Dist_K1_14);              %³Ë»ý×î´óÕßÎªK8×ø±ê
K15=Data(y_k15,:);%ÇóK15 

Dist_K15=pdist2(Data,K15);                  %ËùÓÐÑù±¾µ½K7µÄ¾àÀë¾ØÕó
Dist_K1_15=Dist_K1_14.*Dist_K15;    %ËùÓÐÑù±¾µ½K7,K6,K5,K4,K3,K2,K1µÄ¾àÀë¾ØÕóÏà³Ë
[x_k16,y_k16]=max(Dist_K1_15);              %³Ë»ý×î´óÕßÎªK8×ø±ê
K16=Data(y_k16,:);%ÇóK16 

Dist_K16=pdist2(Data,K16);                  %ËùÓÐÑù±¾µ½K7µÄ¾àÀë¾ØÕó
Dist_K1_16=Dist_K1_15.*Dist_K16;    %ËùÓÐÑù±¾µ½K7,K6,K5,K4,K3,K2,K1µÄ¾àÀë¾ØÕóÏà³Ë
[x_k17,y_k17]=max(Dist_K1_16);              %³Ë»ý×î´óÕßÎªK8×ø±ê
K17=Data(y_k17,:);%ÇóK17 

Dist_K17=pdist2(Data,K17);                  %ËùÓÐÑù±¾µ½K7µÄ¾àÀë¾ØÕó
Dist_K1_17=Dist_K1_16.*Dist_K17;    %ËùÓÐÑù±¾µ½K7,K6,K5,K4,K3,K2,K1µÄ¾àÀë¾ØÕóÏà³Ë
[x_k18,y_k18]=max(Dist_K1_17);              %³Ë»ý×î´óÕßÎªK8×ø±ê
K18=Data(y_k18,:);%ÇóK18 

Dist_K18=pdist2(Data,K18);                  %ËùÓÐÑù±¾µ½K7µÄ¾àÀë¾ØÕó
Dist_K1_18=Dist_K1_17.*Dist_K18;    %ËùÓÐÑù±¾µ½K7,K6,K5,K4,K3,K2,K1µÄ¾àÀë¾ØÕóÏà³Ë
[x_k19,y_k19]=max(Dist_K1_18);              %³Ë»ý×î´óÕßÎªK8×ø±ê
K19=Data(y_k19,:);%ÇóK19 

Dist_K19=pdist2(Data,K19);                  %ËùÓÐÑù±¾µ½K7µÄ¾àÀë¾ØÕó
Dist_K1_19=Dist_K1_18.*Dist_K19;    %ËùÓÐÑù±¾µ½K7,K6,K5,K4,K3,K2,K1µÄ¾àÀë¾ØÕóÏà³Ë
[x_k20,y_k20]=max(Dist_K1_19);              %³Ë»ý×î´óÕßÎªK8×ø±ê
K20=Data(y_k20,:);%ÇóK20 

Dist_K20=pdist2(Data,K20);                  %ËùÓÐÑù±¾µ½K7µÄ¾àÀë¾ØÕó
Dist_K1_20=Dist_K1_19.*Dist_K20;    %ËùÓÐÑù±¾µ½K7,K6,K5,K4,K3,K2,K1µÄ¾àÀë¾ØÕóÏà³Ë
[x_k21,y_k21]=max(Dist_K1_20);              %³Ë»ý×î´óÕßÎªK8×ø±ê
K21=Data(y_k21,:);%ÇóK21 

Dist_K21=pdist2(Data,K21);                  %ËùÓÐÑù±¾µ½K7µÄ¾àÀë¾ØÕó
Dist_K1_21=Dist_K1_20.*Dist_K21;    %ËùÓÐÑù±¾µ½K7,K6,K5,K4,K3,K2,K1µÄ¾àÀë¾ØÕóÏà³Ë
[x_k22,y_k22]=max(Dist_K1_21);              %³Ë»ý×î´óÕßÎªK8×ø±ê
K22=Data(y_k22,:);%ÇóK22 

Dist_K22=pdist2(Data,K22);                  %ËùÓÐÑù±¾µ½K7µÄ¾àÀë¾ØÕó
Dist_K1_22=Dist_K1_21.*Dist_K22;    %ËùÓÐÑù±¾µ½K7,K6,K5,K4,K3,K2,K1µÄ¾àÀë¾ØÕóÏà³Ë
[x_k23,y_k23]=max(Dist_K1_22);              %³Ë»ý×î´óÕßÎªK8×ø±ê
K23=Data(y_k23,:);%ÇóK23

Dist_K23=pdist2(Data,K23);                  %ËùÓÐÑù±¾µ½K7µÄ¾àÀë¾ØÕó
Dist_K1_23=Dist_K1_22.*Dist_K23;    %ËùÓÐÑù±¾µ½K7,K6,K5,K4,K3,K2,K1µÄ¾àÀë¾ØÕóÏà³Ë
[x_k24,y_k24]=max(Dist_K1_23);              %³Ë»ý×î´óÕßÎªK8×ø±ê
K24=Data(y_k24,:);%ÇóK24 

Dist_K24=pdist2(Data,K24);                  %ËùÓÐÑù±¾µ½K7µÄ¾àÀë¾ØÕó
Dist_K1_24=Dist_K1_23.*Dist_K24;    %ËùÓÐÑù±¾µ½K7,K6,K5,K4,K3,K2,K1µÄ¾àÀë¾ØÕóÏà³Ë
[x_k25,y_k25]=max(Dist_K1_24);              %³Ë»ý×î´óÕßÎªK8×ø±ê
K25=Data(y_k25,:);%ÇóK25 

Dist_K25=pdist2(Data,K25);                  %ËùÓÐÑù±¾µ½K7µÄ¾àÀë¾ØÕó
Dist_K1_25=Dist_K1_24.*Dist_K25;    %ËùÓÐÑù±¾µ½K7,K6,K5,K4,K3,K2,K1µÄ¾àÀë¾ØÕóÏà³Ë
[x_k26,y_k26]=max(Dist_K1_25);              %³Ë»ý×î´óÕßÎªK8×ø±ê
K26=Data(y_k26,:);%ÇóK26 

Dist_K26=pdist2(Data,K26);                  %ËùÓÐÑù±¾µ½K7µÄ¾àÀë¾ØÕó
Dist_K1_26=Dist_K1_25.*Dist_K26;    %ËùÓÐÑù±¾µ½K7,K6,K5,K4,K3,K2,K1µÄ¾àÀë¾ØÕóÏà³Ë
[x_k27,y_k27]=max(Dist_K1_26);              %³Ë»ý×î´óÕßÎªK8×ø±ê
K27=Data(y_k27,:);%ÇóK27 

Dist_K27=pdist2(Data,K27);                  %ËùÓÐÑù±¾µ½K7µÄ¾àÀë¾ØÕó
Dist_K1_27=Dist_K1_26.*Dist_K27;    %ËùÓÐÑù±¾µ½K7,K6,K5,K4,K3,K2,K1µÄ¾àÀë¾ØÕóÏà³Ë
[x_k28,y_k28]=max(Dist_K1_27);              %³Ë»ý×î´óÕßÎªK8×ø±ê
K28=Data(y_k28,:);%ÇóK28 

Dist_K28=pdist2(Data,K28);                  %ËùÓÐÑù±¾µ½K7µÄ¾àÀë¾ØÕó
Dist_K1_28=Dist_K1_27.*Dist_K28;    %ËùÓÐÑù±¾µ½K7,K6,K5,K4,K3,K2,K1µÄ¾àÀë¾ØÕóÏà³Ë
[x_k29,y_k29]=max(Dist_K1_28);              %³Ë»ý×î´óÕßÎªK8×ø±ê
K29=Data(y_k29,:);%ÇóK29 

Dist_K29=pdist2(Data,K29);                  %ËùÓÐÑù±¾µ½K7µÄ¾àÀë¾ØÕó
Dist_K1_29=Dist_K1_28.*Dist_K29;    %ËùÓÐÑù±¾µ½K7,K6,K5,K4,K3,K2,K1µÄ¾àÀë¾ØÕóÏà³Ë
[x_k30,y_k30]=max(Dist_K1_29);              %³Ë»ý×î´óÕßÎªK8×ø±ê
K30=Data(y_k30,:);%ÇóK30

Dist_K30=pdist2(Data,K30);                  %ËùÓÐÑù±¾µ½K7µÄ¾àÀë¾ØÕó
Dist_K1_30=Dist_K1_29.*Dist_K30;    %ËùÓÐÑù±¾µ½K7,K6,K5,K4,K3,K2,K1µÄ¾àÀë¾ØÕóÏà³Ë
[x_k31,y_k31]=max(Dist_K1_30);              %³Ë»ý×î´óÕßÎªK8×ø±ê
K31=Data(y_k31,:);%ÇóK31

Dist_K31=pdist2(Data,K31);                  %ËùÓÐÑù±¾µ½K7µÄ¾àÀë¾ØÕó
Dist_K1_31=Dist_K1_30.*Dist_K31;    %ËùÓÐÑù±¾µ½K7,K6,K5,K4,K3,K2,K1µÄ¾àÀë¾ØÕóÏà³Ë
[x_k32,y_k32]=max(Dist_K1_31);              %³Ë»ý×î´óÕßÎªK8×ø±ê
K32=Data(y_k32,:);%ÇóK32

Dist_K32=pdist2(Data,K32);                  %ËùÓÐÑù±¾µ½K7µÄ¾àÀë¾ØÕó
Dist_K1_32=Dist_K1_31.*Dist_K32;    %ËùÓÐÑù±¾µ½K7,K6,K5,K4,K3,K2,K1µÄ¾àÀë¾ØÕóÏà³Ë
[x_k33,y_k33]=max(Dist_K1_32);              %³Ë»ý×î´óÕßÎªK8×ø±ê
K33=Data(y_k33,:);%ÇóK33

Dist_K33=pdist2(Data,K33);                  %ËùÓÐÑù±¾µ½K7µÄ¾àÀë¾ØÕó
Dist_K1_33=Dist_K1_32.*Dist_K33;    %ËùÓÐÑù±¾µ½K7,K6,K5,K4,K3,K2,K1µÄ¾àÀë¾ØÕóÏà³Ë
[x_k34,y_k34]=max(Dist_K1_33);              %³Ë»ý×î´óÕßÎªK8×ø±ê
K34=Data(y_k34,:);%ÇóK34

Dist_K34=pdist2(Data,K34);                  %ËùÓÐÑù±¾µ½K7µÄ¾àÀë¾ØÕó
Dist_K1_34=Dist_K1_33.*Dist_K34;    %ËùÓÐÑù±¾µ½K7,K6,K5,K4,K3,K2,K1µÄ¾àÀë¾ØÕóÏà³Ë
[x_k35,y_k35]=max(Dist_K1_34);              %³Ë»ý×î´óÕßÎªK8×ø±ê
K35=Data(y_k35,:);%ÇóK35


Dist_K35=pdist2(Data,K35);                  %ËùÓÐÑù±¾µ½K7µÄ¾àÀë¾ØÕó
Dist_K1_35=Dist_K1_34.*Dist_K35;    %ËùÓÐÑù±¾µ½K7,K6,K5,K4,K3,K2,K1µÄ¾àÀë¾ØÕóÏà³Ë
[x_k36,y_k36]=max(Dist_K1_35);              %³Ë»ý×î´óÕßÎªK8×ø±ê
K36=Data(y_k36,:);%ÇóK36


Dist_K36=pdist2(Data,K36);                  %ËùÓÐÑù±¾µ½K7µÄ¾àÀë¾ØÕó
Dist_K1_36=Dist_K1_35.*Dist_K36;    %ËùÓÐÑù±¾µ½K7,K6,K5,K4,K3,K2,K1µÄ¾àÀë¾ØÕóÏà³Ë
[x_k37,y_k37]=max(Dist_K1_36);              %³Ë»ý×î´óÕßÎªK8×ø±ê
K37=Data(y_k37,:);%ÇóK37

Dist_K37=pdist2(Data,K37);                  %ËùÓÐÑù±¾µ½K7µÄ¾àÀë¾ØÕó
Dist_K1_37=Dist_K1_36.*Dist_K37;    %ËùÓÐÑù±¾µ½K7,K6,K5,K4,K3,K2,K1µÄ¾àÀë¾ØÕóÏà³Ë
[x_k38,y_k38]=max(Dist_K1_37);              %³Ë»ý×î´óÕßÎªK8×ø±ê
K38=Data(y_k38,:);%ÇóK38

Dist_K38=pdist2(Data,K38);                  %ËùÓÐÑù±¾µ½K7µÄ¾àÀë¾ØÕó
Dist_K1_38=Dist_K1_37.*Dist_K38;    %ËùÓÐÑù±¾µ½K7,K6,K5,K4,K3,K2,K1µÄ¾àÀë¾ØÕóÏà³Ë
[x_k39,y_k39]=max(Dist_K1_38);              %³Ë»ý×î´óÕßÎªK8×ø±ê
K39=Data(y_k39,:);%ÇóK39

Dist_K39=pdist2(Data,K39);                  %ËùÓÐÑù±¾µ½K7µÄ¾àÀë¾ØÕó
Dist_K1_39=Dist_K1_38.*Dist_K39;    %ËùÓÐÑù±¾µ½K7,K6,K5,K4,K3,K2,K1µÄ¾àÀë¾ØÕóÏà³Ë
[x_k40,y_k40]=max(Dist_K1_39);              %³Ë»ý×î´óÕßÎªK8×ø±ê
K40=Data(y_k40,:);%ÇóK40

Dist_K40=pdist2(Data,K40);                  %ËùÓÐÑù±¾µ½K7µÄ¾àÀë¾ØÕó
Dist_K1_40=Dist_K1_39.*Dist_K40;    %ËùÓÐÑù±¾µ½K7,K6,K5,K4,K3,K2,K1µÄ¾àÀë¾ØÕóÏà³Ë
[x_k41,y_k41]=max(Dist_K1_40);              %³Ë»ý×î´óÕßÎªK8×ø±ê
K41=Data(y_k41,:);%ÇóK41

switch standard_cluster_num
    
case 2
Init_Center=[K1;K2];  
fprintf('³õÊ¼ÖÐÐÄµã %d,%d ,·ÖÀàÊýÁ¿%d\n',y_k1,y_k2,standard_cluster_num); 
case 3
Init_Center=[K1;K2;K3];   
fprintf('³õÊ¼ÖÐÐÄµã %d,%d,%d  ,·ÖÀàÊýÁ¿%d\n',y_k1,y_k2,y_k3,standard_cluster_num); 
case 4
Init_Center=[K1;K2;K3;K4];   
fprintf('³õÊ¼ÖÐÐÄµã %d,%d,%d,%d  ,·ÖÀàÊýÁ¿:%d\n',y_k1,y_k2,y_k3,y_k4,standard_cluster_num);
case 5
Init_Center=[K1;K2;K3;K4;K5];   
fprintf('³õÊ¼ÖÐÐÄµã %d,%d,%d,%d,%d   ,·ÖÀàÊýÁ¿:%d\n',y_k1,y_k2,y_k3,y_k4,y_k5,standard_cluster_num);
case 6
Init_Center=[K1;K2;K3;K4;K5;K6];   
fprintf('³õÊ¼ÖÐÐÄµã %d,%d,%d,%d,%d,%d  ,·ÖÀàÊýÁ¿:%d\n',y_k1,y_k2,y_k3,y_k4,y_k5,y_k6,standard_cluster_num); 
case 7
Init_Center=[K1;K2;K3;K4;K5;K6;K7];   
fprintf('³õÊ¼ÖÐÐÄµã %d,%d,%d,%d,%d,%d,%d  ,·ÖÀàÊýÁ¿:%d\n',y_k1,y_k2,y_k3,y_k4,y_k5,y_k6,y_k7,standard_cluster_num); 

case 8
Init_Center=[K1;K2;K3;K4;K5;K6;K7;K8]   ;
% fprintf('·ÖÀàÊýÁ¿:%d\n',standard_cluster_num); 
case 9
Init_Center=[K1;K2;K3;K4;K5;K6;K7;K8;K9]   ;
% fprintf('·ÖÀàÊýÁ¿:%d\n',standard_cluster_num); 
case 10
Init_Center=[K1;K2;K3;K4;K5;K6;K7;K8;K9;K10]   ;
% fprintf('·ÖÀàÊýÁ¿:%d\n',standard_cluster_num); 
case 11
Init_Center=[K1;K2;K3;K4;K5;K6;K7;K8;K9;K10;K11]   ;
% fprintf('·ÖÀàÊýÁ¿:%d\n',standard_cluster_num);
case 12
Init_Center=[K1;K2;K3;K4;K5;K6;K7;K8;K9;K10;K11;K12]   ;
% fprintf('·ÖÀàÊýÁ¿:%d\n',standard_cluster_num);
case 13
Init_Center=[K1;K2;K3;K4;K5;K6;K7;K8;K9;K10;K11;K12;K13]   ;
% fprintf('·ÖÀàÊýÁ¿:%d\n',standard_cluster_num);
case 14
Init_Center=[K1;K2;K3;K4;K5;K6;K7;K8;K9;K10;K11;K12;K13;K14]   ;
% fprintf('·ÖÀàÊýÁ¿:%d\n',standard_cluster_num);
case 15
Init_Center=[K1;K2;K3;K4;K5;K6;K7;K8;K9;K10;K11;K12;K13;K14;K15]   ;
% fprintf('·ÖÀàÊýÁ¿:%d\n',standard_cluster_num);
case 16
Init_Center=[K1;K2;K3;K4;K5;K6;K7;K8;K9;K10;K11;K12;K13;K14;K15;K16]   ;
case 17
Init_Center=[K1;K2;K3;K4;K5;K6;K7;K8;K9;K10;K11;K12;K13;K14;K15;K16;K17]   ;
% fprintf('·ÖÀàÊýÁ¿:%d\n',standard_cluster_num);
case 18
Init_Center=[K1;K2;K3;K4;K5;K6;K7;K8;K9;K10;K11;K12;K13;K14;K15;K16;K17;K18]   ;
% fprintf('·ÖÀàÊýÁ¿:%d\n',standard_cluster_num);
case 19
Init_Center=[K1;K2;K3;K4;K5;K6;K7;K8;K9;K10;K11;K12;K13;K14;K15;K16;K17;K18;K19]   ;
% fprintf('·ÖÀàÊýÁ¿:%d\n',standard_cluster_num);
case 20
Init_Center=[K1;K2;K3;K4;K5;K6;K7;K8;K9;K10;K11;K12;K13;K14;K15;K16;K17;K18;K19;K20]   ;
% fprintf('·ÖÀàÊýÁ¿:%d\n',standard_cluster_num);
case 21
Init_Center=[K1;K2;K3;K4;K5;K6;K7;K8;K9;K10;K11;K12;K13;K14;K15;K16;K17;K18;K19;K20;K21]   ;
% fprintf('·ÖÀàÊýÁ¿:%d\n',standard_cluster_num);
case 22
Init_Center=[K1;K2;K3;K4;K5;K6;K7;K8;K9;K10;K11;K12;K13;K14;K15;K16;K17;K18;K19;K20;K21;K22]   ;
% fprintf('·ÖÀàÊýÁ¿:%d\n',standard_cluster_num);
case 23
Init_Center=[K1;K2;K3;K4;K5;K6;K7;K8;K9;K10;K11;K12;K13;K14;K15;K16;K17;K18;K19;K20;K21;K22;K23]   ;
% fprintf('·ÖÀàÊýÁ¿:%d\n',standard_cluster_num);
case 24
Init_Center=[K1;K2;K3;K4;K5;K6;K7;K8;K9;K10;K11;K12;K13;K14;K15;K16;K17;K18;K19;K20;K21;K22;K23;K24]   ;
% fprintf('·ÖÀàÊýÁ¿:%d\n',standard_cluster_num);
case 25
Init_Center=[K1;K2;K3;K4;K5;K6;K7;K8;K9;K10;K11;K12;K13;K14;K15;K16;K17;K18;K19;K20;K21;K22;K23;K24;K25]   ;
% fprintf('·ÖÀàÊýÁ¿:%d\n',standard_cluster_num);
case 26
Init_Center=[K1;K2;K3;K4;K5;K6;K7;K8;K9;K10;K11;K12;K13;K14;K15;K16;K17;K18;K19;K20;K21;K22;K23;K24;K25;K26]   ;
% fprintf('·ÖÀàÊýÁ¿:%d\n',standard_cluster_num);
case 27
Init_Center=[K1;K2;K3;K4;K5;K6;K7;K8;K9;K10;K11;K12;K13;K14;K15;K16;K17;K18;K19;K20;K21;K22;K23;K24;K25;K26;K27]   ;
% fprintf('·ÖÀàÊýÁ¿:%d\n',standard_cluster_num);
case 28
Init_Center=[K1;K2;K3;K4;K5;K6;K7;K8;K9;K10;K11;K12;K13;K14;K15;K16;K17;K18;K19;K20;K21;K22;K23;K24;K25;K26;K27;K28]   ;
% fprintf('·ÖÀàÊýÁ¿:%d\n',standard_cluster_num);
case 29
Init_Center=[K1;K2;K3;K4;K5;K6;K7;K8;K9;K10;K11;K12;K13;K14;K15;K16;K17;K18;K19;K20;K21;K22;K23;K24;K25;K26;K27;K28;K29]   ;
% fprintf('·ÖÀàÊýÁ¿:%d\n',standard_cluster_num);
case 30
Init_Center=[K1;K2;K3;K4;K5;K6;K7;K8;K9;K10;K11;K12;K13;K14;K15;K16;K17;K18;K19;K20;K21;K22;K23;K24;K25;K26;K27;K28;K29;K30]   ;
% fprintf('·ÖÀàÊýÁ¿:%d\n',standard_cluster_num);
case 31
Init_Center=[K1;K2;K3;K4;K5;K6;K7;K8;K9;K10;K11;K12;K13;K14;K15;K16;K17;K18;K19;K20;K21;K22;K23;K24;K25;K26;K27;K28;K29;K30;K31]   ;
% fprintf('·ÖÀàÊýÁ¿:%d\n',standard_cluster_num);
case 32
Init_Center=[K1;K2;K3;K4;K5;K6;K7;K8;K9;K10;K11;K12;K13;K14;K15;K16;K17;K18;K19;K20;K21;K22;K23;K24;K25;K26;K27;K28;K29;K30;K31;K32]   ;
% fprintf('·ÖÀàÊýÁ¿:%d\n',standard_cluster_num);
case 33
Init_Center=[K1;K2;K3;K4;K5;K6;K7;K8;K9;K10;K11;K12;K13;K14;K15;K16;K17;K18;K19;K20;K21;K22;K23;K24;K25;K26;K27;K28;K29;K30;K31;K32;K33]   ;
case 34
Init_Center=[K1;K2;K3;K4;K5;K6;K7;K8;K9;K10;K11;K12;K13;K14;K15;K16;K17;K18;K19;K20;K21;K22;K23;K24;K25;K26;K27;K28;K29;K30;K31;K32;K33;K34]   ;
case 35
Init_Center=[K1;K2;K3;K4;K5;K6;K7;K8;K9;K10;K11;K12;K13;K14;K15;K16;K17;K18;K19;K20;K21;K22;K23;K24;K25;K26;K27;K28;K29;K30;K31;K32;K33;K34;K35]   ;
case 36
Init_Center=[K1;K2;K3;K4;K5;K6;K7;K8;K9;K10;K11;K12;K13;K14;K15;K16;K17;K18;K19;K20;K21;K22;K23;K24;K25;K26;K27;K28;K29;K30;K31;K32;K33;K34;K35;K36]   ;
case 37
Init_Center=[K1;K2;K3;K4;K5;K6;K7;K8;K9;K10;K11;K12;K13;K14;K15;K16;K17;K18;K19;K20;K21;K22;K23;K24;K25;K26;K27;K28;K29;K30;K31;K32;K33;K34;K35;K36;K37]   ;
case 38
Init_Center=[K1;K2;K3;K4;K5;K6;K7;K8;K9;K10;K11;K12;K13;K14;K15;K16;K17;K18;K19;K20;K21;K22;K23;K24;K25;K26;K27;K28;K29;K30;K31;K32;K33;K34;K35;K36;K37;K38]   ;
case 39
Init_Center=[K1;K2;K3;K4;K5;K6;K7;K8;K9;K10;K11;K12;K13;K14;K15;K16;K17;K18;K19;K20;K21;K22;K23;K24;K25;K26;K27;K28;K29;K30;K31;K32;K33;K34;K35;K36;K37;K38;K39]   ;
case 40
Init_Center=[K1;K2;K3;K4;K5;K6;K7;K8;K9;K10;K11;K12;K13;K14;K15;K16;K17;K18;K19;K20;K21;K22;K23;K24;K25;K26;K27;K28;K29;K30;K31;K32;K33;K34;K35;K36;K37;K38;K39;K40]   ;
case 41
Init_Center=[K1;K2;K3;K4;K5;K6;K7;K8;K9;K10;K11;K12;K13;K14;K15;K16;K17;K18;K19;K20;K21;K22;K23;K24;K25;K26;K27;K28;K29;K30;K31;K32;K33;K34;K35;K36;K37;K38;K39;K40;K41]   ;


end

%=====================ÒÔÉÏÎª×î´ó¾àÀë·¨Ñ¡È¡Ñù±¾³õÊ¼ÖÐÐÄµã=============%%
