# Supplementary material for: A clustering effectiveness measurement model based on merging similar clusters
Source: PeerJ Comput Sci. 2024 Feb 29;10:e1863. doi: 10.7717/peerj-cs.1863 (PMC10909172; doi:10.7717/peerj-cs.1863)
Supplement: Supplemental Information 1 [file peerj-cs-10-1863-s001.zip › computer code/init_center_random.m]

% %%=====================ÒÔÏÂÎªËæ»úÑ¡È¡Ñù±¾³õÊ¼ÖÐÐÄµã-=============%%
function Init_Center=init_center_random(Data,standard_cluster_num,data_name) 

[Data_Row,Data_Column]=size(Data);
randindex= randperm( size(Data,1) );
Rand_Center= Data(randindex(1:standard_cluster_num),:);
K1=Rand_Center(1,:);
K2=Rand_Center(2,:);
K3=Rand_Center(3,:);
K4=Rand_Center(4,:);
K5=Rand_Center(5,:);
K6=Rand_Center(6,:);
K7=Rand_Center(7,:);
K8=Rand_Center(8,:);
K9=Rand_Center(9,:);
K10=Rand_Center(10,:);

K11=Rand_Center(11,:);
K12=Rand_Center(12,:);
K13=Rand_Center(13,:);
K14=Rand_Center(14,:);
K15=Rand_Center(15,:);


for i=1:Data_Row
    
    if (  Data(i,:)==K1  )
        y_k1=i;
    end
    if (  Data(i,:)==K2  )
        y_k2=i;
    end
    if (  Data(i,:)==K3  )
        y_k3=i;
    end
    if (  Data(i,:)==K4  )
        y_k4=i;
    end
    if (  Data(i,:)==K5  )
        y_k5=i;
    end
    if (  Data(i,:)==K6  )
        y_k6=i;
    end
    if (  Data(i,:)==K7  )
        y_k7=i;end
    
    if (  Data(i,:)==K8  )
        y_k8=i;end
    
    if (  Data(i,:)==K9  )
        y_k9=i;end
    
    if (  Data(i,:)==K10  )
        y_k10=i;end
    
    if (  Data(i,:)==K11  )
        y_k11=i;end
    
    if (  Data(i,:)==K12  )
        y_k12=i;end
    
    if (  Data(i,:)==K13 )
        y_k13=i;end
    if (  Data(i,:)==K14  )
        y_k14=i;end
    
    if (  Data(i,:)==K15 )
        y_k15=i;end
end


switch standard_cluster_num
    case 2
        Init_Center=[K1;K2];
        fprintf('³õÊ¼ÖÐÐÄµã %d,%d ,·ÖÀàÊýÁ¿%d\n',y_k1,y_k2,standard_cluster_num);
        
    case 3
        Init_Center=[K1;K2;K3] ;
        fprintf('³õÊ¼ÖÐÐÄµã %d,%d,%d  ,·ÖÀàÊýÁ¿%d\n',y_k1,y_k2,y_k3,standard_cluster_num);
        
    case 4
        Init_Center=[K1;K2;K3;K4];
        fprintf('³õÊ¼ÖÐÐÄµã %d,%d,%d,%d  ,·ÖÀàÊýÁ¿%d\n',y_k1,y_k2,y_k3,y_k4,standard_cluster_num);
        
    case 5
        Init_Center=[K1;K2;K3;K4;K5] ;
        fprintf('³õÊ¼ÖÐÐÄµã %d,%d,%d,%d,%d  ,·ÖÀàÊýÁ¿%d\n',y_k1,y_k2,y_k3,y_k4,y_k5,standard_cluster_num);
        
    case 6
        Init_Center=[K1;K2;K3;K4;K5;K6] ;
        fprintf('³õÊ¼ÖÐÐÄµã %d,%d,%d,%d,%d,%d  ,·ÖÀàÊýÁ¿%d\n',y_k1,y_k2,y_k3,y_k4,y_k5,y_k6,standard_cluster_num);
        
    case 7
        Init_Center=[K1;K2;K3;K4;K5;K6;K7] ;
        fprintf('³õÊ¼ÖÐÐÄµã %d,%d,%d,%d,%d,%d,%d  ,·ÖÀàÊýÁ¿%d\n',y_k1,y_k2,y_k3,y_k4,y_k5,y_k6,y_k7,standard_cluster_num);
        
    case 8
        Init_Center=[K1;K2;K3;K4;K5;K6;K8] ;
        
    case 9
        Init_Center=[K1;K2;K3;K4;K5;K6;K7;K8;K9]   ;
        % fprintf('·ÖÀàÊýÁ¿:%d\n',standard_cluster_num);
    case 10
        Init_Center=[K1;K2;K3;K4;K5;K6;K7;K8;K9;K10]   ;
        % fprintf('·ÖÀàÊýÁ¿:%d\n',standard_cluster_num);
    case 11
        Init_Center=[K1;K2;K3;K4;K5;K6;K7;K8;K9;K10;K11]   ;
        % fprintf('·ÖÀàÊýÁ¿:%d\n',standard_cluster_num);
    case 12
        Init_Center=[K1;K2;K3;K4;K5;K6;K7;K8;K9;K10;K11;K12]   ;
        % fprintf('·ÖÀàÊýÁ¿:%d\n',standard_cluster_num);
    case 13
        Init_Center=[K1;K2;K3;K4;K5;K6;K7;K8;K9;K10;K11;K12;K13]   ;
        % fprintf('·ÖÀàÊýÁ¿:%d\n',standard_cluster_num);
    case 14
        Init_Center=[K1;K2;K3;K4;K5;K6;K7;K8;K9;K10;K11;K12;K13;K14]   ;
        % fprintf('·ÖÀàÊýÁ¿:%d\n',standard_cluster_num);
    case 15
        Init_Center=[K1;K2;K3;K4;K5;K6;K7;K8;K9;K10;K11;K12;K13;K14;K15]   ;
        % fprintf('·ÖÀàÊýÁ¿:%d\n',standard_cluster_num);
    case 16
        Init_Center=[K1;K2;K3;K4;K5;K6;K7;K8;K9;K10;K11;K12;K13;K14;K15;K16]   ;
    case 17
        Init_Center=[K1;K2;K3;K4;K5;K6;K7;K8;K9;K10;K11;K12;K13;K14;K15;K16;K17]   ;
        % fprintf('·ÖÀàÊýÁ¿:%d\n',standard_cluster_num);
    case 18
        Init_Center=[K1;K2;K3;K4;K5;K6;K7;K8;K9;K10;K11;K12;K13;K14;K15;K16;K17;K18]   ;
        % fprintf('·ÖÀàÊýÁ¿:%d\n',standard_cluster_num);
    case 19
        Init_Center=[K1;K2;K3;K4;K5;K6;K7;K8;K9;K10;K11;K12;K13;K14;K15;K16;K17;K18;K19]   ;
        % fprintf('·ÖÀàÊýÁ¿:%d\n',standard_cluster_num);
    case 20
        Init_Center=[K1;K2;K3;K4;K5;K6;K7;K8;K9;K10;K11;K12;K13;K14;K15;K16;K17;K18;K19;K20]   ;
        % fprintf('·ÖÀàÊýÁ¿:%d\n',standard_cluster_num);
    case 21
        Init_Center=[K1;K2;K3;K4;K5;K6;K7;K8;K9;K10;K11;K12;K13;K14;K15;K16;K17;K18;K19;K20;K21]   ;
        % fprintf('·ÖÀàÊýÁ¿:%d\n',standard_cluster_num);
    case 22
        Init_Center=[K1;K2;K3;K4;K5;K6;K7;K8;K9;K10;K11;K12;K13;K14;K15;K16;K17;K18;K19;K20;K21;K22]   ;
        % fprintf('·ÖÀàÊýÁ¿:%d\n',standard_cluster_num);
    case 23
        Init_Center=[K1;K2;K3;K4;K5;K6;K7;K8;K9;K10;K11;K12;K13;K14;K15;K16;K17;K18;K19;K20;K21;K22;K23]   ;
        % fprintf('·ÖÀàÊýÁ¿:%d\n',standard_cluster_num);
    case 24
        Init_Center=[K1;K2;K3;K4;K5;K6;K7;K8;K9;K10;K11;K12;K13;K14;K15;K16;K17;K18;K19;K20;K21;K22;K23;K24]   ;
        % fprintf('·ÖÀàÊýÁ¿:%d\n',standard_cluster_num);
    case 25
        Init_Center=[K1;K2;K3;K4;K5;K6;K7;K8;K9;K10;K11;K12;K13;K14;K15;K16;K17;K18;K19;K20;K21;K22;K23;K24;K25]   ;
        % fprintf('·ÖÀàÊýÁ¿:%d\n',standard_cluster_num);
    case 26
        Init_Center=[K1;K2;K3;K4;K5;K6;K7;K8;K9;K10;K11;K12;K13;K14;K15;K16;K17;K18;K19;K20;K21;K22;K23;K24;K25;K26]   ;
        % fprintf('·ÖÀàÊýÁ¿:%d\n',standard_cluster_num);
    case 27
        Init_Center=[K1;K2;K3;K4;K5;K6;K7;K8;K9;K10;K11;K12;K13;K14;K15;K16;K17;K18;K19;K20;K21;K22;K23;K24;K25;K26;K27]   ;
        % fprintf('·ÖÀàÊýÁ¿:%d\n',standard_cluster_num);
    case 28
        Init_Center=[K1;K2;K3;K4;K5;K6;K7;K8;K9;K10;K11;K12;K13;K14;K15;K16;K17;K18;K19;K20;K21;K22;K23;K24;K25;K26;K27;K28]   ;
        % fprintf('·ÖÀàÊýÁ¿:%d\n',standard_cluster_num);
    case 29
        Init_Center=[K1;K2;K3;K4;K5;K6;K7;K8;K9;K10;K11;K12;K13;K14;K15;K16;K17;K18;K19;K20;K21;K22;K23;K24;K25;K26;K27;K28;K29]   ;
        % fprintf('·ÖÀàÊýÁ¿:%d\n',standard_cluster_num);
    case 30
        Init_Center=[K1;K2;K3;K4;K5;K6;K7;K8;K9;K10;K11;K12;K13;K14;K15;K16;K17;K18;K19;K20;K21;K22;K23;K24;K25;K26;K27;K28;K29;K30]   ;
        % fprintf('·ÖÀàÊýÁ¿:%d\n',standard_cluster_num);
    case 31
        Init_Center=[K1;K2;K3;K4;K5;K6;K7;K8;K9;K10;K11;K12;K13;K14;K15;K16;K17;K18;K19;K20;K21;K22;K23;K24;K25;K26;K27;K28;K29;K30;K31]   ;
        % fprintf('·ÖÀàÊýÁ¿:%d\n',standard_cluster_num);
    case 32
        Init_Center=[K1;K2;K3;K4;K5;K6;K7;K8;K9;K10;K11;K12;K13;K14;K15;K16;K17;K18;K19;K20;K21;K22;K23;K24;K25;K26;K27;K28;K29;K30;K31;K32]   ;
        % fprintf('·ÖÀàÊýÁ¿:%d\n',standard_cluster_num);
    case 33
        Init_Center=[K1;K2;K3;K4;K5;K6;K7;K8;K9;K10;K11;K12;K13;K14;K15;K16;K17;K18;K19;K20;K21;K22;K23;K24;K25;K26;K27;K28;K29;K30;K31;K32;K33]   ;
    case 34
        Init_Center=[K1;K2;K3;K4;K5;K6;K7;K8;K9;K10;K11;K12;K13;K14;K15;K16;K17;K18;K19;K20;K21;K22;K23;K24;K25;K26;K27;K28;K29;K30;K31;K32;K33;K34]   ;
    case 35
        Init_Center=[K1;K2;K3;K4;K5;K6;K7;K8;K9;K10;K11;K12;K13;K14;K15;K16;K17;K18;K19;K20;K21;K22;K23;K24;K25;K26;K27;K28;K29;K30;K31;K32;K33;K34;K35]   ;
    case 36
        Init_Center=[K1;K2;K3;K4;K5;K6;K7;K8;K9;K10;K11;K12;K13;K14;K15;K16;K17;K18;K19;K20;K21;K22;K23;K24;K25;K26;K27;K28;K29;K30;K31;K32;K33;K34;K35;K36]   ;
    case 37
        Init_Center=[K1;K2;K3;K4;K5;K6;K7;K8;K9;K10;K11;K12;K13;K14;K15;K16;K17;K18;K19;K20;K21;K22;K23;K24;K25;K26;K27;K28;K29;K30;K31;K32;K33;K34;K35;K36;K37]   ;
    case 38
        Init_Center=[K1;K2;K3;K4;K5;K6;K7;K8;K9;K10;K11;K12;K13;K14;K15;K16;K17;K18;K19;K20;K21;K22;K23;K24;K25;K26;K27;K28;K29;K30;K31;K32;K33;K34;K35;K36;K37;K38]   ;
    case 39
        Init_Center=[K1;K2;K3;K4;K5;K6;K7;K8;K9;K10;K11;K12;K13;K14;K15;K16;K17;K18;K19;K20;K21;K22;K23;K24;K25;K26;K27;K28;K29;K30;K31;K32;K33;K34;K35;K36;K37;K38;K39]   ;
    case 40
        Init_Center=[K1;K2;K3;K4;K5;K6;K7;K8;K9;K10;K11;K12;K13;K14;K15;K16;K17;K18;K19;K20;K21;K22;K23;K24;K25;K26;K27;K28;K29;K30;K31;K32;K33;K34;K35;K36;K37;K38;K39;K40]   ;
    case 41
        Init_Center=[K1;K2;K3;K4;K5;K6;K7;K8;K9;K10;K11;K12;K13;K14;K15;K16;K17;K18;K19;K20;K21;K22;K23;K24;K25;K26;K27;K28;K29;K30;K31;K32;K33;K34;K35;K36;K37;K38;K39;K40;K41]   ;
        
end
end
