# Supplementary material for: A clustering effectiveness measurement model based on merging similar clusters
Source: PeerJ Comput Sci. 2024 Feb 29;10:e1863. doi: 10.7717/peerj-cs.1863 (PMC10909172; doi:10.7717/peerj-cs.1863)
Supplement: Supplemental Information 1 [file peerj-cs-10-1863-s001.zip › computer code/init_center_random2.m]

%Ñ§Ï°KMEANËã·¨
 
 
% clc;   
% clear;  
% close all;  
% % train_name='five1';
% % train_name='train_A_3710';
% train_name='train';
% data_path=['data_source\',train_name,'.txt']; %ÑµÁ·¼¯Â·¾¶
% Data=load(data_path);  %ÔØÈëÑµÁ·¼¯Ñù±¾Êý¾Ý  
%   
%    
% X=Data; 
% opts=30;
  
function Init_Center=init_center_random2(Data,standard_cluster_num,data_name)

[Idx,C]=kmeans(Data,standard_cluster_num,'Distance','sqEuclidean','Start' ,'cluster', 'Replicates',10, 'EmptyAction' , 'singleton' ,'MaxIter',30);
% unique(Idx);
Init_Center=C;
end
 
  
