# Supplementary material for: A clustering effectiveness measurement model based on merging similar clusters
Source: PeerJ Comput Sci. 2024 Feb 29;10:e1863. doi: 10.7717/peerj-cs.1863 (PMC10909172; doi:10.7717/peerj-cs.1863)
Supplement: Supplemental Information 1 [file peerj-cs-10-1863-s001.zip › computer code/main.m]

 
clear all
clc
avg_dist_Parameters=1;     %Æ½¾ù¾àÀëÏµÊý£¬Ä¬ÈÏÎª1  
avg_densi_Parameters=1;   %Æ½¾ùÃÜ¶ÈÏµÊý£¬Ä¬ÈÏÎª1  
coefficient1=1;                 % ¸ßÃÜ¶ÈµãÆ½¾ù¾àÀëÏµÊý£¬Ä¬ÈÏÎª1
coefficient2=2;
Kmin=24;
Kmax=29;
RESULTS=zeros(Kmax-Kmin,8);%´æ·Å×îÖÕ²âÊÔ½á¹ûKÖµ¡¢CEI¡¢BWP¡¢µü´ú´ÎÊý¡¢¼ì²âÂÊ¡¢Â©±¨ÂÊ¡¢Îó±¨ÂÊ¡¢·ÖÀàÕýÈ·ÂÊ

%%========================================Step1£ºÑù±¾Ñ¡Ôñ¡¾¿ªÊ¼¡¿========================================

trainData_id =6;
testData_id =6;

switch trainData_id
    case 1
        train_name='train_A_3710';       % CEI34Àà,BWP21Àà  CEI=5299462.531577, BWP=2915.396597, K=34 ¡¢ CEI=230122.025904, BWP=3073.673683, K=21
    case 2
        train_name='train_B_3290';       % CEI29Àà,BWP17Àà   CEI=3091976.643363, BWP=2536.847049, K=29 ¡¢ CEI=85789.647728, BWP=2615.504239, K=17
        %¾ÛÀàºóµÄ½á¹ûÃ»ÓÐÁÐ³öµÚ4ÖÖÀà±ð£¨U2R£©
    case 3
        train_name='train_AB_4000';       %23Àà (CEIÓëBWPÍ¬Ê±´ïµ½×î´ó£¡£¡)
    case 4
        train_name='train_A_B';       %22 Àà
    case 5
        train_name='train_AB_A';       % Àà
    case 6
        train_name='train';       % Àà
    case 7
        train_name='test2';       % Àà
    case 8
        train_name='train5000';       % Àà
    case 9
        train_name='train15000';       % Àà
    case 10
        train_name='train6000';       % Àà
    case 11
        train_name='train8000';       % Àà        
end

switch testData_id
    case 1
        test_name='train_A_3710';       % CEI34Àà,BWP21Àà  CEI=5299462.531577, BWP=2915.396597, K=34 ¡¢ CEI=230122.025904, BWP=3073.673683, K=21
    case 2
        test_name='train_B_3290';       % CEI29Àà,BWP17Àà   CEI=3091976.643363, BWP=2536.847049, K=29 ¡¢ CEI=85789.647728, BWP=2615.504239, K=17
        %¾ÛÀàºóµÄ½á¹ûÃ»ÓÐÁÐ³öµÚ4ÖÖÀà±ð£¨U2R£©
    case 3
        test_name='train_AB_4000';       %23Àà (CEIÓëBWPÍ¬Ê±´ïµ½×î´ó£¡£¡)
    case 4
        test_name='train_A_B';       % Àà
    case 5
        test_name='train';       % Àà
    case 6
        test_name='test1';       % Àà
    case 7
        test_name='test2';       % Àà
end

train_data_path=['data_source\',train_name,'.txt']; %ÑµÁ·¼¯Â·¾¶
test_data_path=['data_source\',test_name,'_flag.txt']; %²âÊÔ¼¯±êÇ©ÎÄ¼þÂ·¾¶
Data=load(train_data_path);  %ÔØÈëÑµÁ·¼¯Ñù±¾Êý¾Ý
[Data_Row,Data_Column]=size(Data);    %¼ÆËãÑù±¾Êý¾ÝÐÐ¡¢ÁÐÖµ (mÐÐ x nÁÐ)

%========================================Step1£ºÑù±¾Ñ¡Ôñ¡¾½áÊø¡¿========================================


%========================================Step2£º»ñÈ¡³õÊ¼ÖÐÐÄµã¡¾¿ªÊ¼¡¿=======================================
for K=Kmin:Kmax
    fprintf('\n\n--------ÑµÁ·Ñù±¾¡¾%s¡¿--------²âÊÔÑù±¾¡¾%s¡¿--------K=%d-------\n',train_name,test_name,K);
    method_choose=5;    %³õÊ¼¾ÛÀàÖÐÐÄÑ¡ÔñËã·¨    0-K-meanËæ»úËã·¨£»1-¾ùÖµC+×î´ó¾àÀë·¨£»2-¾ùÖµC+ÃÜ¶È·¨£»3-È«¾ÖÖÐÐÄËã·¨£»4-ÃÜ¶È+È«¾ÖÖÐÐÄ 5-xzyÃÜ¶È·¨  6-zdh×î´ó¾àÀë³Ë»ý·¨
    iterator_center_chose_mode=3;    %µü´ú¹ý³ÌÖÐ,ÖÐÐÄµãÑ¡ÔñËã·¨
    % 1 ½«¾ùÖµ×÷Îª¾ÛÀàÖÐÐÄ
    % 2 ½«Óë¾ùÖµ×î½üµã×÷Îª¾ÛÀàÖÐÐÄ
    % 3 ½«Óë´ØÄÚÆäËûÑù±¾µÄ¾àÀëºÍ×îÐ¡µÄµã×÷Îª¾ÛÀàÖÐÐÄ  
    % 4 ¾ùÖµ·¨¡¢¾ùÖµ×î½üµã¡¢´ØÄÚ¾àÀëºÍ×îÐ¡ÖµÈýÖÖ·½·¨»ìºÏ
    % 5  ´ØÄÚÄ³µãµÄ¾àÀëºÍ + ¾ùÖµ×÷Îª¾ÛÀàÖÐÐÄ
    % 6  ´ØÄÚÄ³µãµÄ¾àÀëºÍ + ¾ùÖµ×î½üµã×÷Îª¾ÛÀàÖÐÐÄ
    % 7  Öµ×î½üµã + ¾ùÖµ×÷Îª¾ÛÀàÖÐÐÄ
    tic  %¼ÆÊ±¿ªÊ¼
    switch method_choose
        case 0
            Init_Center=init_center_random2(Data,K,train_name);  % Ëæ»úËã·¨Çó³õÊ¼ÖÐÐÄ
        case 1
            Init_Center=init_center_maxdist(Data,K,train_name);  % µ÷ÓÃ¾ùÖµC+×î´ó¾àÀë·¨Çó³õÊ¼ÖÐÐÄ
        case 2
            Init_Center=init_center_densi(Data,K,train_name,avg_dist_Parameters,avg_densi_Parameters);   %µ÷ÓÃ¾ùÖµC+ÃÜ¶È·¨Çó³õÊ¼ÖÐÐÄ
        case 3
            Init_Center=init_center_global(Data,K,train_name);  % È«¾ÖÖÐÐÄËã·¨Çó³õÊ¼ÖÐÐÄ
        case 4
            Init_Center=init_center_global_densi(Data,K,train_name,avg_dist_Parameters,avg_densi_Parameters);   %ÃÜ¶È·¨+È«¾ÖÖÐÐÄ
        case 5
            [Init_Center,High_dens_set,epsilon,densi,Min_Pts]=init_center_densi_xzy(Data,K,train_name,avg_dist_Parameters,avg_densi_Parameters);   %µ÷ÓÃxzyÃÜ¶È·¨Çó³õÊ¼ÖÐÐÄ
        case 6
            [Init_Center,max_max_Dist_mxn1,max_max_Dist_mxn2,y_k1,y_k2]=init_center_maxdist_zdh(Data,K,train_name);  %µ÷ÓÃzdh×î´ó³Ë»ý·¨Çó³õÊ¼ÖÐÐÄ
    end
    
    %========================================Step2£º»ñÈ¡³õÊ¼ÖÐÐÄµã¡¾½áÊø¡¿=======================================
    
    
    
    %========================================Step3£ºµü´ú-Íê³É×îÖÕ¾ÛÀà¡¾¿ªÊ¼¡¿=======================================
    
    iteration=0;%µü´ú´ÎÊý
    flag=1;%flagÖµÎª1Ê±£¬´ØÖÐÐÄµãÓëÉÏÒ»´Î²»Í¬£¬·´Ö®´ØÖÐÐÄµã±£³Ö²»±ä
    Center=Init_Center ;
    [CenterRow,CenterColumn]=size(Center);
    while (flag==1)
        Dist=pdist2(Data,Center); %¼ÆËã¸÷Ñù±¾Óë³õÊ¼ÖÐÐÄµãµÄ¾àÀë
        [x,y]=min(Dist'); %ÇóÃ¿ÐÐ×îÐ¡ÖµµÄÏÂ±ê   --------2017-3-20 x:Ã¿¸öÑù±¾Óë¸÷´ØÖÐÐÄµÄ¾àÀë×îÐ¡Öµ£¬y:Ã¿¸öÑù±¾µ±Ç°ËùÊô´Ø --------
        Data_new=Data; %´æÑù±¾¸±±¾
        Index=[y']; %ÇóÃ¿ÐÐ×îÐ¡ÖµµÄÁÐÏÂ±ê
        [ Center_new ] = function_renew_center(Data_new,Index, iterator_center_chose_mode); %¸ù¾Ý¡°iterator_center_chose_mode¡±µ÷ÓÃµü´úËã·¨
        if  sum(sum( Center~=Center_new))>=1  %ÅÐ¶ÏÊÕÁ²
            flag=1;
            Center=Center_new;    %¸üÐÂÖÐÐÄµã
            iteration=iteration+1;   %µü´ú´ÎÊýÀÛ¼Ó
            Center;  %Êä³öµ±Ç°¸÷´ØÖÐÐÄ
        else
            flag=0;
        end
    end
    Cluster{K}=[];
    for i=1:K
        Cluster{i}=Data(find(Index==i),:);  %ÏàÍ¬Àà±ðµÄÊý¾Ý½øÐÐ¾ÛÀà--------2017-3-20  --------
    end
    toc;%¼ÆÊ±½áÊø
    
    %========================================Step3£ºµü´ú-Íê³É×îÖÕ¾ÛÀà¡¾½áÊø¡¿=======================================
    %
    %
    %
    % %         ========================================Step4£º¼ÆËãCEIÖ¸±ê¡¾¿ªÊ¼¡¿=======================================
    
    CEI= zeros(K,1);
    BWP= zeros(K,1);
    for tem_k=1:K              %K
        [m,n]=size(Cluster{tem_k});  % m±íÊ¾Cluster{i}µÄÐÐÊý
        temp_cluster  =  Cluster{tem_k};        %temp_cluster±íÊ¾Ä³¸öÁÙÊ±´Ø
        % w_clusterµ±Ç°´ØÑù±¾Óë´ØÄÚÆäËûÑù±¾µÄ¾àÀë¾ùÖµ¡¾¿ªÊ¼¡¿
        dist_cluster = pdist2(temp_cluster,temp_cluster);   %Çóµ±Ç°´ØµÄ´ØÄÚ¾àÀë¾ØÕó
        sum_dist_cluster = sum(dist_cluster)';      %´ØÄÚÑù±¾Óë´ØÄÚÆäËüÑù±¾¾àÀëºÍ£¨NÐÐ1ÁÐ£©
        w_cluster=sum_dist_cluster/(m-1);  %w_cluster±íÊ¾µ±Ç°´ØÑù±¾Óë´ØÄÚÆäËûÑù±¾µÄ¾àÀë¾ùÖµ
        %w_clusterµ±Ç°´ØÑù±¾Óë´ØÄÚÆäËûÑù±¾µÄ¾àÀë¾ùÖµ¡¾½áÊø¡¿
        
        %ÇóB_clusterÖÐÃ¿ÐÐµÚ¶þÐ¡µÄÊý¡¾¿ªÊ¼¡¿£¬¼´Çóµ±Ç°´ØÖÐ¸÷Ñù±¾ÓëÆäËû´ØÖÐÐÄ£¨·Ç±¾ÉíËùÔÚ´Ø£©µÄ×îÐ¡¾àÀë
        B_cluster= pdist2(temp_cluster,Center); %B_cluster±íÊ¾µ±Ç°´ØÖÐ¸÷Ñù±¾ÓëÈ«²¿´ØÖÐÐÄµÄ¾àÀë
        B_cluster_bak=B_cluster;
        for i=1:size(B_cluster)
            B_cluster_Row=B_cluster(i,:);                        %È¡³öB_clusterÖÐµÄÃ¿Ò»ÐÐ
            idx = find(B_cluster_Row==min(B_cluster_Row));  % ÕÒµ½Ã¿Ò»ÐÐÖÐ×îÐ¡µÄÊý£¬½«¸ÃÊýÖµµÄÏÂ±ê¸³Öµ¸øidx
            %     B_cluster_Row_min=B_cluster_Row(idx);             %Êä³öÕâ¸öÊý×Ö
            B_cluster_Row(idx)=9999;               %½«×îÐ¡ÖµÖÃÎª9999£¬ ÔÙÕÒµÚ¶þÐ¡µÄ
            B_cluster(i,:)=B_cluster_Row;
        end
        b_cluster=min(B_cluster,[],2); %Ã¿ÐÐÖÐ×îÐ¡Êý´æÈëb_clusterÖÐ¡£
        %ÇóB_clusterÖÐÃ¿ÐÐµÚ¶þÐ¡µÄÊý¡¾½áÊø¡¿
        
        %Çóµ±Ç°´ØµÄCEI
        CEI(tem_k)=sum(b_cluster ./ w_cluster - w_cluster ./ b_cluster);
        BWP(tem_k)=sum(  (b_cluster- w_cluster)./( w_cluster + b_cluster));%bwp
        
    end
    CEI_value=sum(CEI); BWP_value=sum(BWP);
    fprintf('CEI=%f, BWP=%f, K=%d£¬µü´ú×Ü´ÎÊý=%f \n', CEI_value, BWP_value,K,iteration  );
        end    %´Ë´¦end¶ÔÓ¦¿ªÊ¼µÄ¡°for K=Kmin:Kmax,ÓëStep6Ä©Î²µÄend»¥³â¡£
    
    % %         ========================================Step4£º¼ÆËãCEIÖ¸±ê¡¾½áÊø¡¿=======================================
    
    
    
%     %========================================Step5£ºÅÐ±ð¸÷´Ø±êÇ©¡¾¿ªÊ¼¡¿=======================================
%     
%     %½«Ã¿¸ö´ØÖÐÊýÁ¿×î¶àµÄÑù±¾ÀàÐÍ×÷Îª¸Ã´ØµÄ±êÇ©
%     standard_data_path=['data_source\',train_name,'_flag.txt']; %ÑµÁ·¼¯±êÇ©ÎÄ¼þÂ·¾¶
%     standard_data_all=load(standard_data_path);  %ÔØÈëÑµÁ·¼¯µÄ±êÇ©Êý¾Ý
%     [m,n]=size(standard_data_all); %n±íÊ¾×ÜÁÐÊý£¬ÏÂÎÄstandard_data_all(id,n);»áÓÃµ½
%     standard_data=standard_data_all(:,1:(n-1)); %standard_data_all×îºó1ÁÐÊÇ±êÇ©£¬Ö»È¡Ç°n-1ÁÐ
%     FLAGS=zeros(K,2); %¸÷¸ö´ØµÄ×îÖÕ±êÇ©¼°ÊôÓÚ¸Ã±êÇ©µÄÑù±¾ÊýÁ¿
%     
%     %±éÀúK¸ö´Ø
%     for tem_k=1:K   % ¹²ÓÐK¸ö´Ø£¬tem_k±íÊ¾µ±Ç°´ØµÄ±êºÅ
%         temp_cluster  =  Cluster{tem_k};        %temp_cluster±íÊ¾Ä³¸öÁÙÊ±´Ø
%         ts_dist = pdist2(temp_cluster,standard_data); %½«µ±Ç°´ØÄÚ¸÷Ñù±¾Óë±ê×¼Ñù±¾°´¾àÀë±È½Ï,×¢£ºts_distÖÐµÄtºÍs·Ö±ð±íÊ¾emp_clusterºÍstandard_data
%         [x,id] = find(ts_dist==0);%id±íÊ¾£ºÕÒ³ö¾àÀëÊÇ0µÄ´ØÄÚÑù±¾ÔÚ±ê×¼Ñù±¾ÖÐµÄÐÐºÅ£¨¼´Ñù±¾µÄIDºÅ£©
%         id=unique(id);
%         temp_cluster_flag = standard_data_all(id,n); %ÁÐ³ö´ØÄÚÑù±¾ÔÚ±ê×¼Ñù±¾ÖÐµÄ±êÇ©£¨ËùÊôÀàÐÍ£©£¬×¢£ºtemp_cluster_flagµÄÐÐÊýÎªµ±ÆÚ´ØÑù±¾¸öÊý£¬ÁÐÊýÎª1ÁÐ¡£
%         
%         %¶Ôµ±Ç°´ØµÄ¸÷ÀàÐÍ½øÐÐÍ³¼Æ£¬×î¶àµÄÑù±¾ÀàÐÍ×÷Îª¸Ã´ØµÄ±êÇ©
%         Class= unique(temp_cluster_flag);  %Class±íÊ¾£ºÒÔÁÐ±íÐÎÊ½Õ¹Ê¾µ±Ç°´ØÖÐµÄ¼¸ÖÖÀà±ð
%         class_and_Flags = zeros( length(Class),2);
%         class_and_Flags(:,1) = Class;
%         
%         %Í³¼Ætemp_cluster_flagÖÐ==Class(i)µÄ¸öÊý
%         for i=1:length(Class)
%             class_and_Flags(i,2)=sum(temp_cluster_flag==Class(i));
%         end
%         
%         [max_flags,rows]=max(class_and_Flags(:,2) );  %rows±íÊ¾class_and_Flags(:,2)ÖÐµÄ×î´óÖµ¶ÔÓ¦µÄÐÐºÅ,max_flagsÎª¸Ã×î´óÖµ¡£
%         FLAGS(tem_k,1)=Class(rows);     %¸ù¾Ý×î´óÖµµÄÐÐºÅrows£¬È·¶¨¸Ã´ØËùÊôÀà±ð¼°Ñù±¾ÊýÁ¿£¬´æÈëFLAGS
%         FLAGS(tem_k,2)=max_flags;
%         
%     end
%     
%     %========================================Step5£ºÅÐ±ð¸÷´Ø±êÇ©¡¾½áÊø¡¿=======================================
    
    
    
%     %========================================Step6£º²âÊÔ¡¾¿ªÊ¼¡¿=======================================
%     
%     %ÔØÈëÑµÁ·¼¯£¬ÔØÈëÑµÁ·ºóµÄÄ£ÐÍ£¨´ØÖÐÐÄ+±êÇ©£©
%     TrainningCenter_and_Flags = [Center, FLAGS]; %ÑµÁ·¼¯µÄÖÐÐÄºÍ±êÇ©£¨Îª±ÜÃâÖØ¸´ÔËËã£¬½¨Òé½«ÑµÁ·ºÃµÄÄ£ÐÍ´æÈëÎÄ¼þ£©
%     % TrainningCenter_and_Flags =load('data_source\TrainningCenter_and_Flags.txt');%Ö±½ÓÔØÈëÑµÁ·ºóµÄÄ£ÐÍ£¨´ØÖÐÐÄºÍ´Ø±ê¼Ç£©
%     [Tr_row,Tr_col] = size(TrainningCenter_and_Flags );
%     Trainning_Center = TrainningCenter_and_Flags(:,1:Tr_col-2);
%     Trainning_ClusterFlags  = TrainningCenter_and_Flags(:,Tr_col-1);
%     TestData_and_Flags =load(test_data_path);  %ÔØÈë²âÊÔ¼¯Êý¾Ý
%     %     TestData_and_Flags = load('data_source\train_B_3290_flag.txt'); %ÔØÈë²âÊÔÊý¾Ý
%     % TestData_and_Flags = load('data_source\train_AB_4000_flag.txt'); %ÔØÈë²âÊÔÊý¾Ý
%     [Te_row,Te_col] = size(TestData_and_Flags  );
%     Test_Data  = TestData_and_Flags (:,1:Te_col-1);
%     Test_Flags = TestData_and_Flags (:,Te_col);
%     %²âÊÔ¼¯¸÷ÀàÐÍµÄ·Ö²¼ÊýÁ¿
%     normalCount=length(find(Test_Flags==1));
%     dosCount=length(find(Test_Flags==2));
%     probeCount=length(find(Test_Flags==3));
%     u2rCount=length(find(Test_Flags==4));
%     r2lCount=length(find(Test_Flags==5));
%     Test_Data_Count=[normalCount;dosCount;probeCount;u2rCount;r2lCount];
%     
%     TestDist=pdist2(Test_Data,Trainning_Center); %¼ÆËã²âÊÔÊý¾ÝÓë¸÷´ØÖÐÐÄµÄ¾àÀë
%     [x,y]=min(TestDist'); %ÇóÃ¿ÐÐ×îÐ¡ÖµµÄÏÂ±ê
%     TestIndex=[y']; %TestIndex¼ÇÂ¼×ÅÃ¿¸ö²âÊÔÑù±¾ËùÊôµÄ´Ø
%     Test_newFlags = zeros(Te_row,1);
%     for i=1:Te_row
%         ti = TestIndex(i);  %ti±íÊ¾Ñù±¾ËùÊô´Ø
%         Test_newFlags(i) = Trainning_ClusterFlags(ti); %Test_newFlags(i)±íÊ¾¸ù¾ÝÑù±¾ËùÊô´Ø²éÑ¯¸ÃÑù±¾µÄ¾ßÌå´Ø±êÇ©
%     end
%     right = Test_newFlags-Test_Flags; %ÓÃ²âÊÔËùµÃ±êÇ©¼õÈ¥²âÊÔ¼¯ÕæÊµ±êÇ©£¬ÈôµÃ0ÔòÃüÖÐ£¬·ñÔòÎ´ÃüÖÐ
%     
%     
%     %     ÐÔÄÜµÄÆÀ¼ÛÖ¸±êÓÐ¼ì²âÂÊ¡¢Â©±¨ÂÊ¡¢Îó±¨ÂÊ¡¢·ÖÀàÕýÈ·ÂÊ
%     %·Ö±ðÍ³¼Æ5ÖÖÀàÐÍµÄÃüÖÐÊýÁ¿
%     right_normal = right(1:normalCount);
%     right_dos = right(normalCount+1:normalCount+dosCount);
%     right_probe = right(normalCount+dosCount+1:normalCount+dosCount+probeCount);
%     right_u2r = right(normalCount+dosCount+probeCount+1:normalCount+dosCount+probeCount+u2rCount);
%     right_r2l = right(normalCount+dosCount+probeCount+u2rCount+1:Te_row);
%     right_count = [length(find(right_normal==0));length(find(right_dos==0)) ;length(find(right_probe==0));length(find(right_u2r==0)) ;length(find(right_r2l==0))]  ; %Í³¼Æ²îÖµÎª0µÄ¸öÊý£¬¼´ÎªÃüÖÐµÄ×Ü¸öÊý
%     Test_result = [Test_Data_Count,right_count,right_count./Test_Data_Count*100] ; %ÏêÏ¸µÄ·ÖÀà½á¹û
%     accurate_percent = sum(right_count(2:5))/ sum(Test_Data_Count(2:5)); %¼ì²âÂÊ=Ëã·¨¼ì²âµ½µÄÈëÇÖ¼ÇÂ¼Êý/Êý¾Ý¼¯ÖÐµÄÈëÇÖ¼ÇÂ¼×ÜÊý
%     wrong_num1 = length(find(Test_newFlags(normalCount+1:Te_row)==1));%Â©±¨Êý£º±»Îó·ÖÎªÕý³£µÄÈëÇÖ¼ÇÂ¼Êý =  Test_newFlagsÖÐ´ÓµÚ normalCount+1´¦¿ªÊ¼Ò»Ö±µ½²âÊÔ¼¯½áÊø£¬±êÇ©ÊÇ1µÄ¸öÊý
%     wrong_percent1=wrong_num1/(Te_row-normalCount);  %Â©±¨ÂÊ=±»ÎóÊ¶±ðÎªÕý³£µÄ¹¥»÷Ñù±¾¸öÊýÓë²âÊÔ¼¯ÖÐ¹¥»÷Ñù±¾×ÜÊýµÄ±ÈÖµ
%     wrong_num2 = length(find(Test_newFlags(1:normalCount)~=1));%Îó±¨Êý£º±»Îó·ÖÎªÈëÇÖµÄÕý³£¼ÇÂ¼Êý =  Test_newFlagsÖÐ´ÓµÚ1´¦¿ªÊ¼Ò»Ö±µ½normal½áÊø£¬±êÇ©²»ÊÇ1µÄ¸öÊý
%     wrong_percent2=wrong_num2/normalCount;    %Îó±¨ÂÊ=±»Îó·ÖÎªÈëÇÖµÄÕý³£¼ÇÂ¼Êý/Êý¾Ý¼¯ÖÐµÄÕý³£¼ÇÂ¼Êý
%     right_count_sum = sum(right_count); % ·ÖÀàÕýÈ·ÊýÊÇÖ¸²âÊÔ¼¯ÖÐ±»ÕýÈ··ÖÀàµÄÑù±¾¸öÊý
%     right_percent = right_count_sum /Te_row;%·ÖÀàÕýÈ·ÂÊ=±»ÕýÈ··ÖÀàµÄÑù±¾¸öÊýÓë²âÊÔ¼¯Ñù±¾×ÜÊýµÄ±ÈÖµ
%     fprintf('¼ì²âÂÊ = %f , Â©±¨ÂÊ = %f, Îó±¨ÂÊ = %f£¬·ÖÀàÕýÈ·ÂÊ=%f \n',accurate_percent*100,wrong_percent1*100,wrong_percent2*100,right_percent*100);
%     
%     %²âÊÔ½á¹û´æ´¢
%     RESULTS(K,:)=[K,CEI_value, BWP_value,iteration,accurate_percent*100,wrong_percent1*100,wrong_percent2*100,right_percent*100];%´æ·Å×îÖÕ²âÊÔ½á¹ûKÖµ¡¢CEI¡¢BWP¡¢µü´ú´ÎÊý¡¢¼ì²âÂÊ¡¢Â©±¨ÂÊ¡¢Îó±¨ÂÊ¡¢·ÖÀàÕýÈ·ÂÊ
%     
%     
%     
% end  %´Ë´¦end¶ÔÓ¦¿ªÊ¼µÄ¡°for K=Kmin:Kmax,ÓëStep4Ä©Î²µÄend»¥³â¡£
% %========================================Step6£º²âÊÔ¡¾½áÊø¡¿=======================================


%ÃùµÑ£¬ÌáÊ¾½áÊø
for i=1:1
    sound(sin(2*pi*25*(1:4000)/100));
end
