# Supplementary material for: A clustering effectiveness measurement model based on merging similar clusters
Source: PeerJ Comput Sci. 2024 Feb 29;10:e1863. doi: 10.7717/peerj-cs.1863 (PMC10909172; doi:10.7717/peerj-cs.1863)
Supplement: Supplemental Information 1 [file peerj-cs-10-1863-s001.zip › computer code/makehatch.m]

function A = makehatch(hatch)

%  By Ben Hinkle, bhinkle@mathworks.com

%  This code is in the public domain . 


n = 8;
A=zeros(n);
switch (hatch)
 case '/'
  A = fliplr(eye(n));
 case '\'
  A = eye(n);
 case '|'
  A(:,1) = 1;
 case '-'
  A(1,:) = 1;
 case '+'
  A(:,1) = 1;
  A(1,:) = 1;
 case 'x'
  A = eye(n) | fliplr(diag(ones(n-1,1),-1));
 case '.'
  A(1:2,1:2)=1;
 otherwise
  error(['Undefined hatch pattern "' hatch '".']);
end
