# Supplementary material for: A clustering effectiveness measurement model based on merging similar clusters
Source: PeerJ Comput Sci. 2024 Feb 29;10:e1863. doi: 10.7717/peerj-cs.1863 (PMC10909172; doi:10.7717/peerj-cs.1863)
Supplement: Supplemental Information 1 [file peerj-cs-10-1863-s001.zip › computer code/unique_protocal.m]

clc;
clear all
name='protocal';
train_data_path=['data_source\',name,'.txt'];  %ÑµÁ·¼¯Â·¾¶

Data=load(train_data_path);  %ÔØÈëÑµÁ·¼¯Ñù±¾Êý¾Ý
