# Supplementary material for: A clustering effectiveness measurement model based on merging similar clusters
Source: PeerJ Comput Sci. 2024 Feb 29;10:e1863. doi: 10.7717/peerj-cs.1863 (PMC10909172; doi:10.7717/peerj-cs.1863)
Supplement: Supplemental Information 2 [file peerj-cs-10-1863-s002.zip]

Archive with 17 entries (16 files):
- KDDTest+.arff.txt
- __MACOSX/
- __MACOSX/._KDDTest+.arff.txt
- KDDTest+.txt
- __MACOSX/._KDDTest+.txt
- KDDTest-21.arff.txt
- __MACOSX/._KDDTest-21.arff.txt
- KDDTest-21.txt
- __MACOSX/._KDDTest-21.txt
- KDDTrain+.arff.txt
- __MACOSX/._KDDTrain+.arff.txt
- KDDTrain+.txt
- __MACOSX/._KDDTrain+.txt
- KDDTrain+_20Percent.arff.txt
- __MACOSX/._KDDTrain+_20Percent.arff.txt
- KDDTrain+_20Percent.txt
- __MACOSX/._KDDTrain+_20Percent.txt
